# Supplementary material for: Flow in fetoplacental-like microvessels in vitro enhances perfusion, barrier function, and matrix stability
Source: Sci Adv. 2023 Dec 22;9(51):eadj8540. doi: 10.1126/sciadv.adj8540 (PMC10745711; doi:10.1126/sciadv.adj8540)
Supplement: Supplementary file 2 — Data S1 [file sciadv.adj8540_data_s1.zip]

Archive with 1 entries (1 files):
- adj8540_Data_S1.xlsx
