# Supplementary material for: Flow in fetoplacental-like microvessels in vitro enhances perfusion, barrier function, and matrix stability
Source: Sci Adv. 2023 Dec 22;9(51):eadj8540. doi: 10.1126/sciadv.adj8540 (PMC10745711; doi:10.1126/sciadv.adj8540)
Supplement: Supplementary file 2 — Data S1 [file sciadv.adj8540_data_s1.zip › adj8540_Data_S1.xlsx]

## Sheet: Limma results
List of identified protein and relative Limma analysis results
Gene	Protein ID	Protein Description	logFC	AveExpr	comparison	pvalue	fdr	hit_annotation
FSCN1	Q16658	Fascin	-0.311239	17.2235	3 mH2O vs 0 mm H2O	0.000122123	0.0203335	candidate
PRKDC	P78527	DNA-dependent protein kinase catalytic subunit	-0.170359	19.3869	3 mH2O vs 0 mm H2O	0.000595418	0.0482577	candidate
SNRPD3	P62318	Small nuclear ribonucleoprotein Sm D3	-0.193517	19.0402	3 mH2O vs 0 mm H2O	0.00072459	0.0482577	candidate
LAMC1	P11047	Laminin subunit gamma-1	0.330223	21.1875	7 mH2O vs 0 mm H2O	0.000198976	0.0165648	candidate
WDR1	O75083	WD repeat-containing protein 1	-0.314268	18.9492	7 mH2O vs 0 mm H2O	0.000520806	0.0346857	candidate
PTGES3	Q15185	Prostaglandin E synthase 3	-0.32223	20.0316	7 mH2O vs 0 mm H2O	0.000678983	0.0376836	candidate
HNRNPK	P61978	Heterogeneous nuclear ribonucleoprotein K	-0.319957	19.9572	7 mH2O vs 0 mm H2O	0.00102273	0.0413461	candidate
MMRN2	Q9H8L6	Multimerin-2	0.356334	19.6354	7 mH2O vs 0 mm H2O	0.00118903	0.0413461	candidate
GANAB	Q14697	Neutral alpha-glucosidase AB	-0.22719	19.3779	7 mH2O vs 0 mm H2O	0.00130418	0.0413461	candidate
KRT7	P08729	Keratin, type II cytoskeletal 7	-0.225702	19.4397	7 mH2O vs 0 mm H2O	0.00136579	0.0413461	candidate
PFN1	P07737	Profilin-1	-0.445905	17.4218	3 mH2O vs 0 mm H2O	3.21e-05	0.010685	hit
NAMPT	P43490	Nicotinamide phosphoribosyltransferase	-0.484562	15.4256	3 mH2O vs 0 mm H2O	0.000444396	0.0482577	hit
FSCN1	Q16658	Fascin	-0.448522	17.2235	7 mH2O vs 0 mm H2O	6.77e-06	0.00225293	hit
F2	P00734	Prothrombin	0.460961	16.1066	7 mH2O vs 0 mm H2O	1.8e-05	0.00299408	hit
PFN1	P07737	Profilin-1	-0.445103	17.4218	7 mH2O vs 0 mm H2O	6.39e-05	0.00709739	hit
NAMPT	P43490	Nicotinamide phosphoribosyltransferase	-0.478778	15.4256	7 mH2O vs 0 mm H2O	0.000863648	0.041085	hit
WDR1	O75083	WD repeat-containing protein 1	-0.265809	18.9492	3 mH2O vs 0 mm H2O	0.00113256	0.0628571	no hit
TMED2	Q15363	Transmembrane emp24 domain-containing protein 2	0.230057	17.2137	3 mH2O vs 0 mm H2O	0.00151462	0.0640384	no hit
RPL31	P62899	60S ribosomal protein L31	0.192198	20.0416	3 mH2O vs 0 mm H2O	0.00153846	0.0640384	no hit
IKBIP	Q70UQ0	Inhibitor of nuclear factor kappa-B kinase-interacting protein	0.201276	16.3494	3 mH2O vs 0 mm H2O	0.00198475	0.0681075	no hit
P4HB	P07237	Protein disulfide-isomerase	-0.208784	19.2593	3 mH2O vs 0 mm H2O	0.00204527	0.0681075	no hit
DHX9	Q08211	ATP-dependent RNA helicase A	-0.261673	16.0007	3 mH2O vs 0 mm H2O	0.0026169	0.0757411	no hit
PTGES3	Q15185	Prostaglandin E synthase 3	-0.247804	20.0316	3 mH2O vs 0 mm H2O	0.00287929	0.0757411	no hit
MDH2	P40926	Malate dehydrogenase, mitochondrial	-0.214277	18.2142	3 mH2O vs 0 mm H2O	0.00304822	0.0757411	no hit
NONO	Q15233	Non-POU domain-containing octamer-binding protein	-0.251034	19.2617	3 mH2O vs 0 mm H2O	0.00347375	0.0757411	no hit
HSP90B1	P14625	Endoplasmin	-0.25545	20.3659	3 mH2O vs 0 mm H2O	0.00351448	0.0757411	no hit
HNRNPK	P61978	Heterogeneous nuclear ribonucleoprotein K	-0.250395	19.9572	3 mH2O vs 0 mm H2O	0.00363921	0.0757411	no hit
HNRNPA2B1	P22626	Heterogeneous nuclear ribonucleoproteins A2/B1	-0.25896	18.5362	3 mH2O vs 0 mm H2O	0.00468195	0.0837042	no hit
VCAN	P13611	Versican core protein	-0.144192	19.3334	3 mH2O vs 0 mm H2O	0.00516257	0.0837042	no hit
BCAP31	P51572	B-cell receptor-associated protein 31	0.318832	19.5271	3 mH2O vs 0 mm H2O	0.00520154	0.0837042	no hit
PFKP	Q01813	ATP-dependent 6-phosphofructokinase, platelet type	-0.143276	20.7234	3 mH2O vs 0 mm H2O	0.00546283	0.0837042	no hit
RAN	P62826	GTP-binding nuclear protein Ran	-0.17032	20.338	3 mH2O vs 0 mm H2O	0.00556612	0.0837042	no hit
RPL7A	P62424	60S ribosomal protein L7a	0.238848	20.6848	3 mH2O vs 0 mm H2O	0.0057461	0.0837042	no hit
CKAP4	Q07065	Cytoskeleton-associated protein 4	0.15632	20.5524	3 mH2O vs 0 mm H2O	0.00578137	0.0837042	no hit
F2	P00734	Prothrombin	0.205432	16.1066	3 mH2O vs 0 mm H2O	0.00743573	0.102437	no hit
COX4I1	P13073	Cytochrome c oxidase subunit 4 isoform 1, mitochondrial	0.251123	18.4693	3 mH2O vs 0 mm H2O	0.00769046	0.102437	no hit
COX5B	P10606	Cytochrome c oxidase subunit 5B, mitochondrial	0.163863	18.8937	3 mH2O vs 0 mm H2O	0.00849467	0.102864	no hit
EHD2	Q9NZN4	EH domain-containing protein 2	-0.151509	17.3294	3 mH2O vs 0 mm H2O	0.00911205	0.102864	no hit
ITIH2	P19823	Inter-alpha-trypsin inhibitor heavy chain H2	-0.444385	21.5663	3 mH2O vs 0 mm H2O	0.00928989	0.102864	no hit
CSRP1	P21291	Cysteine and glycine-rich protein 1	0.123024	18.1844	3 mH2O vs 0 mm H2O	0.00930548	0.102864	no hit
ALDOA	P04075	Fructose-bisphosphate aldolase A	0.144766	20.9754	3 mH2O vs 0 mm H2O	0.00951193	0.102864	no hit
CS	O75390	Citrate synthase, mitochondrial	-0.139831	18.8681	3 mH2O vs 0 mm H2O	0.00957594	0.102864	no hit
FN1	P02751	Fibronectin	0.185702	25.9391	3 mH2O vs 0 mm H2O	0.0100479	0.104561	no hit
HSP90AB1	P08238	Heat shock protein HSP 90-beta	-0.159863	20.6896	3 mH2O vs 0 mm H2O	0.0112457	0.109851	no hit
EMILIN1	Q9Y6C2	EMILIN-1	0.166544	18.7413	3 mH2O vs 0 mm H2O	0.0119533	0.109851	no hit
STOM	P27105	Stomatin	0.351391	18.2251	3 mH2O vs 0 mm H2O	0.0120548	0.109851	no hit
ETF1	P62495	Eukaryotic peptide chain release factor subunit 1	-0.222774	16.6003	3 mH2O vs 0 mm H2O	0.0124071	0.109851	no hit
PFKL	P17858	ATP-dependent 6-phosphofructokinase, liver type	-0.222925	19.5387	3 mH2O vs 0 mm H2O	0.0125923	0.109851	no hit
RPS17	P08708	40S ribosomal protein S17	0.166299	19.2087	3 mH2O vs 0 mm H2O	0.0126855	0.109851	no hit
EEF2	P13639	Elongation factor 2	-0.109308	21.4855	3 mH2O vs 0 mm H2O	0.0128654	0.109851	no hit
LMAN1	P49257	Protein ERGIC-53	0.187883	19.0737	3 mH2O vs 0 mm H2O	0.0140752	0.117176	no hit
PHGDH	O43175	D-3-phosphoglycerate dehydrogenase	-0.122361	16.6667	3 mH2O vs 0 mm H2O	0.015854	0.124142	no hit
PRDX5	P30044	Peroxiredoxin-5, mitochondrial	-0.17262	16.6327	3 mH2O vs 0 mm H2O	0.0160227	0.124142	no hit
KRT7	P08729	Keratin, type II cytoskeletal 7	-0.143097	19.4397	3 mH2O vs 0 mm H2O	0.0160756	0.124142	no hit
ATP2A2	P16615	Sarcoplasmic/endoplasmic reticulum calcium ATPase 2	0.11742	19.1369	3 mH2O vs 0 mm H2O	0.0164032	0.124142	no hit
VDAC3	Q9Y277	Voltage-dependent anion-selective channel protein 3	-0.143631	18.979	3 mH2O vs 0 mm H2O	0.0167935	0.124272	no hit
CAD	P27708	CAD protein	-0.193071	15.1135	3 mH2O vs 0 mm H2O	0.019201	0.136299	no hit
TUBB6	Q9BUF5	Tubulin beta-6 chain	-0.0876077	21.2901	3 mH2O vs 0 mm H2O	0.019383	0.136299	no hit
RPN1	P04843	Dolichyl-diphosphooligosaccharide--protein glycosyltransferase subunit 1	0.109643	20.5898	3 mH2O vs 0 mm H2O	0.0196466	0.136299	no hit
VIM	P08670	Vimentin	0.143841	23.5632	3 mH2O vs 0 mm H2O	0.0204391	0.138874	no hit
SERPINH1	P50454	Serpin H1	0.204038	20.5763	3 mH2O vs 0 mm H2O	0.0209122	0.138874	no hit
COL1A2	P08123	Collagen alpha-2(I) chain	0.297162	16.1873	3 mH2O vs 0 mm H2O	0.0214467	0.138874	no hit
ALDH18A1	P54886	Delta-1-pyrroline-5-carboxylate synthase	-0.191269	15.2914	3 mH2O vs 0 mm H2O	0.021793	0.138874	no hit
HSPG2	P98160	Basement membrane-specific heparan sulfate proteoglycan core protein	0.120814	24.7442	3 mH2O vs 0 mm H2O	0.0224042	0.138874	no hit
EIF2AK2	P19525	Interferon-induced, double-stranded RNA-activated protein kinase	-0.125508	15.716	3 mH2O vs 0 mm H2O	0.0225201	0.138874	no hit
RPS19	P39019	40S ribosomal protein S19	0.184494	16.5427	3 mH2O vs 0 mm H2O	0.0246763	0.149404	no hit
RPL10A	P62906	60S ribosomal protein L10a	0.106289	19.9614	3 mH2O vs 0 mm H2O	0.0268571	0.159704	no hit
LAMC1	P11047	Laminin subunit gamma-1	0.148338	21.1875	3 mH2O vs 0 mm H2O	0.0276657	0.16061	no hit
CCT4	P50991	T-complex protein 1 subunit delta	-0.0901589	18.8895	3 mH2O vs 0 mm H2O	0.0289787	0.16061	no hit
COL6A2	P12110	Collagen alpha-2(VI) chain	0.120648	23.0375	3 mH2O vs 0 mm H2O	0.0290869	0.16061	no hit
LAMA4	Q16363	Laminin subunit alpha-4	0.100586	21.3808	3 mH2O vs 0 mm H2O	0.0291178	0.16061	no hit
RPL13	P26373	60S ribosomal protein L13	0.13284	19.8746	3 mH2O vs 0 mm H2O	0.029421	0.16061	no hit
NID1	P14543	Nidogen-1	0.118332	20.1896	3 mH2O vs 0 mm H2O	0.0317579	0.168671	no hit
POSTN	Q15063	Periostin	0.326562	16.309	3 mH2O vs 0 mm H2O	0.0319107	0.168671	no hit
CALR	P27797	Calreticulin	-0.221104	18.6999	3 mH2O vs 0 mm H2O	0.033173	0.171342	no hit
MMRN2	Q9H8L6	Multimerin-2	0.190621	19.6354	3 mH2O vs 0 mm H2O	0.0334451	0.171342	no hit
ARPC2	O15144	Actin-related protein 2/3 complex subunit 2	-0.125764	18.2212	3 mH2O vs 0 mm H2O	0.0339678	0.171383	no hit
COL6A3	P12111	Collagen alpha-3(VI) chain	0.116289	25.2511	3 mH2O vs 0 mm H2O	0.035573	0.176803	no hit
BANF1	O75531	Barrier-to-autointegration factor	0.0980255	19.4034	3 mH2O vs 0 mm H2O	0.0373027	0.182022	no hit
ACOT7	O00154	Cytosolic acyl coenzyme A thioester hydrolase	-0.09792	15.5329	3 mH2O vs 0 mm H2O	0.0377162	0.182022	no hit
HSD17B10	Q99714	3-hydroxyacyl-CoA dehydrogenase type-2	-0.104272	18.623	3 mH2O vs 0 mm H2O	0.0386082	0.183665	no hit
GANAB	Q14697	Neutral alpha-glucosidase AB	-0.116472	19.3779	3 mH2O vs 0 mm H2O	0.0422679	0.198243	no hit
RPS13	P62277	40S ribosomal protein S13	-0.101006	18.7493	3 mH2O vs 0 mm H2O	0.0435367	0.201357	no hit
LRRC59	Q96AG4	Leucine-rich repeat-containing protein 59	0.130592	17.7928	3 mH2O vs 0 mm H2O	0.0452375	0.206357	no hit
AHCY	P23526	Adenosylhomocysteinase	0.117407	18.0434	3 mH2O vs 0 mm H2O	0.048418	0.217068	no hit
NSF	P46459	Vesicle-fusing ATPase	-0.129827	14.8616	3 mH2O vs 0 mm H2O	0.0488893	0.217068	no hit
EEF1G	P26641	Elongation factor 1-gamma	-0.0768943	19.6645	3 mH2O vs 0 mm H2O	0.0500911	0.218607	no hit
KIF5B	P33176	Kinesin-1 heavy chain	0.154822	14.9468	3 mH2O vs 0 mm H2O	0.0505488	0.218607	no hit
RPL6	Q02878	60S ribosomal protein L6	0.0840779	21.6788	3 mH2O vs 0 mm H2O	0.0515822	0.220216	no hit
RPS12	P25398	40S ribosomal protein S12	-0.171353	16.0121	3 mH2O vs 0 mm H2O	0.0535251	0.225618	no hit
MYH9	P35579	Myosin-9	0.140093	25.8238	3 mH2O vs 0 mm H2O	0.0558169	0.232012	no hit
CAVIN1	Q6NZI2	Caveolae-associated protein 1	-0.112309	19.4884	3 mH2O vs 0 mm H2O	0.0564354	0.232012	no hit
ARPC1B	O15143	Actin-related protein 2/3 complex subunit 1B	-0.11402	19.5942	3 mH2O vs 0 mm H2O	0.0587205	0.238462	no hit
COL12A1	Q99715	Collagen alpha-1(XII) chain	0.114739	19.232	3 mH2O vs 0 mm H2O	0.0605387	0.242884	no hit
BAG2	O95816	BAG family molecular chaperone regulator 2	0.1076	16.4999	3 mH2O vs 0 mm H2O	0.0638788	0.253234	no hit
DECR1	Q16698	2,4-dienoyl-CoA reductase [(3E)-enoyl-CoA-producing], mitochondrial	-0.0978803	19.0393	3 mH2O vs 0 mm H2O	0.0660686	0.258833	no hit
ATP5F1B	P06576	ATP synthase subunit beta, mitochondrial	0.0784411	21.0855	3 mH2O vs 0 mm H2O	0.0679144	0.262971	no hit
PHB1	P35232	Prohibitin 1	0.169005	19.8732	3 mH2O vs 0 mm H2O	0.071658	0.267887	no hit
LGALS1	P09382	Galectin-1	-0.106908	19.9319	3 mH2O vs 0 mm H2O	0.0727475	0.267887	no hit
RPL27A	P46776	60S ribosomal protein L27a	0.472902	18.5452	3 mH2O vs 0 mm H2O	0.0727665	0.267887	no hit
H1-0	P07305	Histone H1.0	0.126866	18.28	3 mH2O vs 0 mm H2O	0.0728875	0.267887	no hit
DSTN	P60981	Destrin	-0.0990607	18.25	3 mH2O vs 0 mm H2O	0.0732064	0.267887	no hit
TCP1	P17987	T-complex protein 1 subunit alpha	-0.195761	19.0841	3 mH2O vs 0 mm H2O	0.0746314	0.270133	no hit
PSMD13	Q9UNM6	26S proteasome non-ATPase regulatory subunit 13	-0.0799635	18.8778	3 mH2O vs 0 mm H2O	0.0771112	0.272419	no hit
DLAT	P10515	Dihydrolipoyllysine-residue acetyltransferase component of pyruvate dehydrogenase complex, mitochondrial	0.164215	17.1302	3 mH2O vs 0 mm H2O	0.0783447	0.272419	no hit
COL4A2	P08572	Collagen alpha-2(IV) chain	0.184364	21.5849	3 mH2O vs 0 mm H2O	0.0785105	0.272419	no hit
G6PD	P11413	Glucose-6-phosphate 1-dehydrogenase	-0.139547	19.4861	3 mH2O vs 0 mm H2O	0.078965	0.272419	no hit
RPL28	P46779	60S ribosomal protein L28	0.0967745	21.248	3 mH2O vs 0 mm H2O	0.0793534	0.272419	no hit
ATP5F1D	P30049	ATP synthase subunit delta, mitochondrial	0.126374	19.4408	3 mH2O vs 0 mm H2O	0.0852715	0.274856	no hit
PCBP1	Q15365	Poly(rC)-binding protein 1	-0.0697359	18.8992	3 mH2O vs 0 mm H2O	0.0854007	0.274856	no hit
TUBB	P07437	Tubulin beta chain	-0.08983	22.2728	3 mH2O vs 0 mm H2O	0.0864514	0.274856	no hit
DDX5	P17844	Probable ATP-dependent RNA helicase DDX5	-0.0814627	18.9349	3 mH2O vs 0 mm H2O	0.0870958	0.274856	no hit
EIF4A3	P38919	Eukaryotic initiation factor 4A-III	-0.196468	17.5842	3 mH2O vs 0 mm H2O	0.0871635	0.274856	no hit
MARCKS	P29966	Myristoylated alanine-rich C-kinase substrate	0.163198	16.3872	3 mH2O vs 0 mm H2O	0.0872445	0.274856	no hit
HADHA	P40939	Trifunctional enzyme subunit alpha, mitochondrial	-0.0886967	18.9832	3 mH2O vs 0 mm H2O	0.0876006	0.274856	no hit
HSPD1	P10809	60 kDa heat shock protein, mitochondrial	-0.0864503	21.1863	3 mH2O vs 0 mm H2O	0.0878061	0.274856	no hit
PRXL2A	Q9BRX8	Peroxiredoxin-like 2A	-0.190339	18.7108	3 mH2O vs 0 mm H2O	0.0880528	0.274856	no hit
RPL32	P62910	60S ribosomal protein L32	0.0698074	20.2176	3 mH2O vs 0 mm H2O	0.0887736	0.274856	no hit
NT5E	P21589	5'-nucleotidase	0.0997345	18.0662	3 mH2O vs 0 mm H2O	0.0891424	0.274856	no hit
RPS3A	P61247	40S ribosomal protein S3a	0.0657621	21.1448	3 mH2O vs 0 mm H2O	0.0949256	0.290002	no hit
ECI2	O75521	Enoyl-CoA delta isomerase 2	-0.0959307	16.2706	3 mH2O vs 0 mm H2O	0.0968049	0.293055	no hit
FLNB	O75369	Filamin-B	-0.0800477	20.9035	3 mH2O vs 0 mm H2O	0.0991485	0.297445	no hit
CFL1	P23528	Cofilin-1	-0.171431	18.7109	3 mH2O vs 0 mm H2O	0.102831	0.305737	no hit
RPL14	P50914	60S ribosomal protein L14	0.100189	18.627	3 mH2O vs 0 mm H2O	0.105138	0.309832	no hit
CYB5R1	Q9UHQ9	NADH-cytochrome b5 reductase 1	-0.0841717	17.7626	3 mH2O vs 0 mm H2O	0.106514	0.311132	no hit
BGN	P21810	Biglycan	0.134313	17.7262	3 mH2O vs 0 mm H2O	0.107962	0.312622	no hit
RPL4	P36578	60S ribosomal protein L4	0.057848	20.171	3 mH2O vs 0 mm H2O	0.110517	0.316369	no hit
HSPE1	P61604	10 kDa heat shock protein, mitochondrial	-0.102231	17.7832	3 mH2O vs 0 mm H2O	0.111334	0.316369	no hit
PTX3	P26022	Pentraxin-related protein PTX3	-0.195767	20.7689	3 mH2O vs 0 mm H2O	0.112328	0.316369	no hit
MACF1	Q9UPN3	Microtubule-actin cross-linking factor 1, isoforms 1/2/3/4/5	0.0869503	19.0594	3 mH2O vs 0 mm H2O	0.113057	0.316369	no hit
RPS23	P62266	40S ribosomal protein S23	0.167561	19.0533	3 mH2O vs 0 mm H2O	0.114201	0.316907	no hit
ATP5F1A	P25705	ATP synthase subunit alpha, mitochondrial	0.0846927	20.005	3 mH2O vs 0 mm H2O	0.116949	0.321853	no hit
HNRNPU	Q00839	Heterogeneous nuclear ribonucleoprotein U	-0.113339	19.033	3 mH2O vs 0 mm H2O	0.118179	0.322572	no hit
SAMM50	Q9Y512	Sorting and assembly machinery component 50 homolog	-0.115083	14.1556	3 mH2O vs 0 mm H2O	0.119894	0.324592	no hit
TGFBI	Q15582	Transforming growth factor-beta-induced protein ig-h3	0.0782767	22.5058	3 mH2O vs 0 mm H2O	0.123089	0.330554	no hit
RPS18	P62269	40S ribosomal protein S18	0.0697831	21.5913	3 mH2O vs 0 mm H2O	0.128167	0.339121	no hit
HSPA8	P11142	Heat shock cognate 71 kDa protein	-0.0767259	22.304	3 mH2O vs 0 mm H2O	0.128316	0.339121	no hit
CCN1	O00622	CCN family member 1	0.0934544	20.2962	3 mH2O vs 0 mm H2O	0.135882	0.356288	no hit
ARPC4	P59998	Actin-related protein 2/3 complex subunit 4	-0.139874	18.8416	3 mH2O vs 0 mm H2O	0.138931	0.361438	no hit
LAMB1	P07942	Laminin subunit beta-1	0.0795855	21.8352	3 mH2O vs 0 mm H2O	0.142307	0.362731	no hit
RPS20	P60866	40S ribosomal protein S20	0.120275	19.9518	3 mH2O vs 0 mm H2O	0.143429	0.362731	no hit
COL5A1	P20908	Collagen alpha-1(V) chain	0.0876047	19.6582	3 mH2O vs 0 mm H2O	0.143504	0.362731	no hit
COL18A1	P39060	Collagen alpha-1(XVIII) chain	0.0832302	21.764	3 mH2O vs 0 mm H2O	0.143785	0.362731	no hit
STOML2	Q9UJZ1	Stomatin-like protein 2, mitochondrial	0.0659809	19.8084	3 mH2O vs 0 mm H2O	0.146068	0.36572	no hit
RPS11	P62280	40S ribosomal protein S11	0.0860408	20.1028	3 mH2O vs 0 mm H2O	0.148983	0.370145	no hit
TGM2	P21980	Protein-glutamine gamma-glutamyltransferase 2	0.0699441	22.4104	3 mH2O vs 0 mm H2O	0.152159	0.370145	no hit
PSMD12	O00232	26S proteasome non-ATPase regulatory subunit 12	-0.100698	16.0327	3 mH2O vs 0 mm H2O	0.152211	0.370145	no hit
TMED10	P49755	Transmembrane emp24 domain-containing protein 10	0.146545	16.9307	3 mH2O vs 0 mm H2O	0.152282	0.370145	no hit
DHCR7	Q9UBM7	7-dehydrocholesterol reductase	-0.0855874	16.3296	3 mH2O vs 0 mm H2O	0.155718	0.373602	no hit
GAPDH	P04406	Glyceraldehyde-3-phosphate dehydrogenase	-0.0874033	20.9877	3 mH2O vs 0 mm H2O	0.157386	0.373602	no hit
HADHB	P55084	Trifunctional enzyme subunit beta, mitochondrial	-0.0678851	19.7035	3 mH2O vs 0 mm H2O	0.159207	0.373602	no hit
SHMT2	P34897	Serine hydroxymethyltransferase, mitochondrial	-0.0846728	17.5884	3 mH2O vs 0 mm H2O	0.161221	0.373602	no hit
PAPSS2	O95340	Bifunctional 3'-phosphoadenosine 5'-phosphosulfate synthase 2	0.0952396	19.6276	3 mH2O vs 0 mm H2O	0.161264	0.373602	no hit
FGG	P02679	Fibrinogen gamma chain	-0.0938232	25.0826	3 mH2O vs 0 mm H2O	0.16142	0.373602	no hit
PECAM1	P16284	Platelet endothelial cell adhesion molecule	0.259589	15.9747	3 mH2O vs 0 mm H2O	0.161558	0.373602	no hit
SERPINE1	P05121	Plasminogen activator inhibitor 1	0.0841326	20.7046	3 mH2O vs 0 mm H2O	0.164481	0.377739	no hit
COL6A1	P12109	Collagen alpha-1(VI) chain	0.086721	22.0939	3 mH2O vs 0 mm H2O	0.166033	0.378692	no hit
ATP5PD	O75947	ATP synthase subunit d, mitochondrial	0.0824927	17.7918	3 mH2O vs 0 mm H2O	0.169825	0.384705	no hit
DNAJB4	Q9UDY4	DnaJ homolog subfamily B member 4	0.0717774	17.325	3 mH2O vs 0 mm H2O	0.173539	0.390462	no hit
HSD17B12	Q53GQ0	Very-long-chain 3-oxoacyl-CoA reductase	0.0989023	17.6167	3 mH2O vs 0 mm H2O	0.180005	0.398781	no hit
TUFM	P49411	Elongation factor Tu, mitochondrial	-0.0575716	19.9269	3 mH2O vs 0 mm H2O	0.18043	0.398781	no hit
CCT5	P48643	T-complex protein 1 subunit epsilon	-0.0682873	18.6523	3 mH2O vs 0 mm H2O	0.180829	0.398781	no hit
RUVBL2	Q9Y230	RuvB-like 2	-0.0701684	18.1527	3 mH2O vs 0 mm H2O	0.182389	0.399576	no hit
KRT9	P35527	Keratin, type I cytoskeletal 9	-0.171053	19.0598	3 mH2O vs 0 mm H2O	0.18416	0.399697	no hit
PLOD1	Q02809	Procollagen-lysine,2-oxoglutarate 5-dioxygenase 1	-0.0881336	18.1908	3 mH2O vs 0 mm H2O	0.185434	0.399697	no hit
GLS	O94925	Glutaminase kidney isoform, mitochondrial	-0.0981345	15.3576	3 mH2O vs 0 mm H2O	0.186685	0.399697	no hit
ANXA2	P07355	Annexin A2	-0.114875	21.4349	3 mH2O vs 0 mm H2O	0.187245	0.399697	no hit
SRPX	P78539	Sushi repeat-containing protein SRPX	-0.0737386	19.3275	3 mH2O vs 0 mm H2O	0.192157	0.406662	no hit
RPL21	P46778	60S ribosomal protein L21	0.0629891	19.0144	3 mH2O vs 0 mm H2O	0.193787	0.406662	no hit
ATP6V0D1	P61421	V-type proton ATPase subunit d 1	0.0922724	17.3416	3 mH2O vs 0 mm H2O	0.194172	0.406662	no hit
NDUFA10	O95299	NADH dehydrogenase [ubiquinone] 1 alpha subcomplex subunit 10, mitochondrial	0.0892437	16.6286	3 mH2O vs 0 mm H2O	0.198385	0.412889	no hit
PRSS23	O95084	Serine protease 23	0.0749485	19.7219	3 mH2O vs 0 mm H2O	0.204209	0.419284	no hit
DYNC1H1	Q14204	Cytoplasmic dynein 1 heavy chain 1	-0.0485318	21.3303	3 mH2O vs 0 mm H2O	0.204351	0.419284	no hit
ANXA1	P04083	Annexin A1	-0.0868505	19.1015	3 mH2O vs 0 mm H2O	0.206399	0.419284	no hit
PHB2	Q99623	Prohibitin-2	0.11147	20.0753	3 mH2O vs 0 mm H2O	0.207441	0.419284	no hit
CLU	P10909	Clusterin	-0.0795166	20.6489	3 mH2O vs 0 mm H2O	0.207754	0.419284	no hit
RPS8	P62241	40S ribosomal protein S8	-0.0728599	20.4551	3 mH2O vs 0 mm H2O	0.21918	0.43968	no hit
MFAP2	P55001	Microfibrillar-associated protein 2	-0.130876	18.7557	3 mH2O vs 0 mm H2O	0.221819	0.44091	no hit
EIF4G1	Q04637	Eukaryotic translation initiation factor 4 gamma 1	-0.0596793	17.5887	3 mH2O vs 0 mm H2O	0.222441	0.44091	no hit
CAPZA1	P52907	F-actin-capping protein subunit alpha-1	-0.10308	16.0724	3 mH2O vs 0 mm H2O	0.225074	0.442502	no hit
ACTN1	P12814	Alpha-actinin-1	-0.0488844	21.4115	3 mH2O vs 0 mm H2O	0.225902	0.442502	no hit
XRCC6	P12956	X-ray repair cross-complementing protein 6	-0.0883131	17.8596	3 mH2O vs 0 mm H2O	0.227705	0.443425	no hit
LARS1	Q9P2J5	Leucine--tRNA ligase, cytoplasmic	-0.0864466	16.8275	3 mH2O vs 0 mm H2O	0.231795	0.448765	no hit
H4C16	P62805	Histone H4	0.251228	23.1972	3 mH2O vs 0 mm H2O	0.239193	0.460412	no hit
SPTAN1	Q13813	Spectrin alpha chain, non-erythrocytic 1	-0.115932	18.2457	3 mH2O vs 0 mm H2O	0.242649	0.464381	no hit
RPL22	P35268	60S ribosomal protein L22	-0.0818337	19.6873	3 mH2O vs 0 mm H2O	0.24758	0.47111	no hit
NDUFA2	O43678	NADH dehydrogenase [ubiquinone] 1 alpha subcomplex subunit 2	-0.0584047	17.9323	3 mH2O vs 0 mm H2O	0.251236	0.47535	no hit
CYB5R3	P00387	NADH-cytochrome b5 reductase 3	0.0410258	19.7278	3 mH2O vs 0 mm H2O	0.259335	0.487902	no hit
HTRA3	P83110	Serine protease HTRA3	-0.100866	17.5247	3 mH2O vs 0 mm H2O	0.262339	0.49078	no hit
FLNC	Q14315	Filamin-C	0.0504783	20.9436	3 mH2O vs 0 mm H2O	0.266374	0.495545	no hit
MYH10	P35580	Myosin-10	0.0724038	23.5513	3 mH2O vs 0 mm H2O	0.274373	0.507589	no hit
MAP1B	P46821	Microtubule-associated protein 1B	0.117762	15.3823	3 mH2O vs 0 mm H2O	0.277081	0.509768	no hit
IQGAP1	P46940	Ras GTPase-activating-like protein IQGAP1	-0.0660122	18.5748	3 mH2O vs 0 mm H2O	0.285049	0.519563	no hit
CAPZB	P47756	F-actin-capping protein subunit beta	-0.0414373	18.7618	3 mH2O vs 0 mm H2O	0.286234	0.519563	no hit
EIF3E	P60228	Eukaryotic translation initiation factor 3 subunit E	-0.0501159	17.0028	3 mH2O vs 0 mm H2O	0.287086	0.519563	no hit
RPL35A	P18077	60S ribosomal protein L35a	0.0462347	19.5974	3 mH2O vs 0 mm H2O	0.29317	0.527706	no hit
VAPA	Q9P0L0	Vesicle-associated membrane protein-associated protein A	0.165253	16.6674	3 mH2O vs 0 mm H2O	0.296994	0.530349	no hit
PDHB	P11177	Pyruvate dehydrogenase E1 component subunit beta, mitochondrial	-0.0703407	16.7377	3 mH2O vs 0 mm H2O	0.297824	0.530349	no hit
ADAMTS4	O75173	A disintegrin and metalloproteinase with thrombospondin motifs 4	0.0840355	16.2232	3 mH2O vs 0 mm H2O	0.307437	0.544556	no hit
ATL3	Q6DD88	Atlastin-3	-0.0417145	19.2493	3 mH2O vs 0 mm H2O	0.314676	0.549037	no hit
MTCH2	Q9Y6C9	Mitochondrial carrier homolog 2	0.0638556	19.0015	3 mH2O vs 0 mm H2O	0.315253	0.549037	no hit
MYADM	Q96S97	Myeloid-associated differentiation marker	0.0607598	17.8611	3 mH2O vs 0 mm H2O	0.316578	0.549037	no hit
ACSL3	O95573	Fatty acid CoA ligase Acsl3	0.0438993	18.898	3 mH2O vs 0 mm H2O	0.316597	0.549037	no hit
FASN	P49327	Fatty acid synthase	-0.0440527	19.8884	3 mH2O vs 0 mm H2O	0.318211	0.549037	no hit
RRBP1	Q9P2E9	Ribosome-binding protein 1	0.0960078	16.8183	3 mH2O vs 0 mm H2O	0.320333	0.54985	no hit
MYL6	P60660	Myosin light polypeptide 6	0.0837423	21.826	3 mH2O vs 0 mm H2O	0.324411	0.553994	no hit
TMEM43	Q9BTV4	Transmembrane protein 43	-0.0805729	18.66	3 mH2O vs 0 mm H2O	0.326219	0.55424	no hit
CAV1	Q03135	Caveolin-1	0.0533652	21.4062	3 mH2O vs 0 mm H2O	0.32828	0.55491	no hit
MFGE8	Q08431	Lactadherin	0.0552226	17.9639	3 mH2O vs 0 mm H2O	0.330976	0.556642	no hit
RPL7	P18124	60S ribosomal protein L7	0.034705	21.0747	3 mH2O vs 0 mm H2O	0.341978	0.572255	no hit
NDUFA13	Q9P0J0	NADH dehydrogenase [ubiquinone] 1 alpha subcomplex subunit 13	-0.0657713	17.5279	3 mH2O vs 0 mm H2O	0.344259	0.573191	no hit
COPA	P53621	Coatomer subunit alpha	-0.0479691	18.8008	3 mH2O vs 0 mm H2O	0.347711	0.574906	no hit
KRT10	P13645	Keratin, type I cytoskeletal 10	-0.198923	21.9681	3 mH2O vs 0 mm H2O	0.348742	0.574906	no hit
FGB	P02675	Fibrinogen beta chain	-0.0531296	26.6471	3 mH2O vs 0 mm H2O	0.355536	0.581453	no hit
H1-5	P16401	Histone H1.5	0.195246	22.0484	3 mH2O vs 0 mm H2O	0.358348	0.581453	no hit
RACK1	P63244	Receptor of activated protein C kinase 1	0.0382125	20.0579	3 mH2O vs 0 mm H2O	0.359341	0.581453	no hit
RPS4X	P62701	40S ribosomal protein S4, X isoform	0.0339939	20.1177	3 mH2O vs 0 mm H2O	0.359698	0.581453	no hit
RPL27	P61353	60S ribosomal protein L27	0.0572263	19.4029	3 mH2O vs 0 mm H2O	0.366083	0.588916	no hit
CCT8	P50990	T-complex protein 1 subunit theta	-0.0496775	19.074	3 mH2O vs 0 mm H2O	0.369428	0.591441	no hit
VCL	P18206	Vinculin	0.0959872	16.9352	3 mH2O vs 0 mm H2O	0.374928	0.597373	no hit
TAGLN	Q01995	Transgelin	0.0633256	18.8149	3 mH2O vs 0 mm H2O	0.386217	0.61243	no hit
TLN1	Q9Y490	Talin-1	-0.0383852	19.1262	3 mH2O vs 0 mm H2O	0.390414	0.616151	no hit
TMEM33	P57088	Transmembrane protein 33	0.113871	15.2111	3 mH2O vs 0 mm H2O	0.393624	0.617291	no hit
CCT3	P49368	T-complex protein 1 subunit gamma	-0.041994	20.3231	3 mH2O vs 0 mm H2O	0.394844	0.617291	no hit
MSN	P26038	Moesin	-0.0444227	18.7723	3 mH2O vs 0 mm H2O	0.400135	0.62264	no hit
RPL23	P62829	60S ribosomal protein L23	0.0293986	19.6908	3 mH2O vs 0 mm H2O	0.403375	0.623051	no hit
PDLIM5	Q96HC4	PDZ and LIM domain protein 5	-0.0952734	17.8332	3 mH2O vs 0 mm H2O	0.404141	0.623051	no hit
DDB1	Q16531	DNA damage-binding protein 1	-0.0418299	16.9993	3 mH2O vs 0 mm H2O	0.410294	0.625097	no hit
IMPDH2	P12268	Inosine-5'-monophosphate dehydrogenase 2	-0.0407633	17.6064	3 mH2O vs 0 mm H2O	0.410689	0.625097	no hit
GARS1	P41250	Glycine--tRNA ligase	-0.03783	17.4278	3 mH2O vs 0 mm H2O	0.4111	0.625097	no hit
ACTN4	O43707	Alpha-actinin-4	-0.0391374	20.9198	3 mH2O vs 0 mm H2O	0.41391	0.626509	no hit
MMRN1	Q13201	Multimerin-1	0.0542192	21.0904	3 mH2O vs 0 mm H2O	0.417203	0.628636	no hit
GNAI2	P04899	Guanine nucleotide-binding protein G(i) subunit alpha-2	-0.0402	19.495	3 mH2O vs 0 mm H2O	0.423924	0.635886	no hit
CLTC	Q00610	Clathrin heavy chain 1	-0.0680268	20.3014	3 mH2O vs 0 mm H2O	0.426294	0.636573	no hit
SPTBN1	Q01082	Spectrin beta chain, non-erythrocytic 1	-0.0448296	18.2872	3 mH2O vs 0 mm H2O	0.447627	0.662148	no hit
SSBP1	Q04837	Single-stranded DNA-binding protein, mitochondrial	-0.0368115	18.417	3 mH2O vs 0 mm H2O	0.449251	0.662148	no hit
COL3A1	P02461	Collagen alpha-1(III) chain	0.0521167	18.876	3 mH2O vs 0 mm H2O	0.449386	0.662148	no hit
RPS7	P62081	40S ribosomal protein S7	0.0580205	18.6909	3 mH2O vs 0 mm H2O	0.451973	0.663026	no hit
HSD17B4	P51659	Peroxisomal multifunctional enzyme type 2	-0.0710829	15.8982	3 mH2O vs 0 mm H2O	0.457539	0.666761	no hit
TOMM40	O96008	Mitochondrial import receptor subunit TOM40 homolog	0.0807363	16.4067	3 mH2O vs 0 mm H2O	0.458523	0.666761	no hit
PSMD2	Q13200	26S proteasome non-ATPase regulatory subunit 2	-0.0392041	17.6879	3 mH2O vs 0 mm H2O	0.46065	0.666942	no hit
PKM	P14618	Pyruvate kinase PKM	-0.0363772	21.1194	3 mH2O vs 0 mm H2O	0.466363	0.67229	no hit
RPL18A	Q02543	60S ribosomal protein L18a	0.0269872	20.5782	3 mH2O vs 0 mm H2O	0.470387	0.675168	no hit
NDUFB10	O96000	NADH dehydrogenase [ubiquinone] 1 beta subcomplex subunit 10	0.0482727	17.3985	3 mH2O vs 0 mm H2O	0.474381	0.677049	no hit
ACTR3	P61158	Actin-related protein 3	-0.0488825	18.9202	3 mH2O vs 0 mm H2O	0.475764	0.677049	no hit
MACROH2A1	O75367	Core histone macro-H2A.1	0.0594374	18.2298	3 mH2O vs 0 mm H2O	0.480818	0.681329	no hit
VASP	P50552	Vasodilator-stimulated phosphoprotein	0.0527377	16.9926	3 mH2O vs 0 mm H2O	0.483231	0.681847	no hit
S100A11	P31949	Protein S100-A11	0.0317502	19.6817	3 mH2O vs 0 mm H2O	0.495462	0.696155	no hit
EEF1D	P29692	Elongation factor 1-delta	0.0235357	17.189	3 mH2O vs 0 mm H2O	0.502159	0.698397	no hit
CTSB	P07858	Cathepsin B	-0.0425141	18.181	3 mH2O vs 0 mm H2O	0.503642	0.698397	no hit
FBN1	P35555	Fibrillin-1	-0.0398239	21.779	3 mH2O vs 0 mm H2O	0.505351	0.698397	no hit
RPL3	P39023	60S ribosomal protein L3	0.0259671	21.7998	3 mH2O vs 0 mm H2O	0.508044	0.698397	no hit
RPL15	P61313	60S ribosomal protein L15	0.0392492	19.9791	3 mH2O vs 0 mm H2O	0.514707	0.698397	no hit
RPL34	P49207	60S ribosomal protein L34	0.0349883	19.2349	3 mH2O vs 0 mm H2O	0.515412	0.698397	no hit
RPL18	Q07020	60S ribosomal protein L18	-0.0316636	21.2344	3 mH2O vs 0 mm H2O	0.516496	0.698397	no hit
PXDN	Q92626	Peroxidasin homolog	-0.0357594	20.1191	3 mH2O vs 0 mm H2O	0.51693	0.698397	no hit
RPS3	P23396	40S ribosomal protein S3	-0.0239921	21.8456	3 mH2O vs 0 mm H2O	0.51696	0.698397	no hit
SRPX2	O60687	Sushi repeat-containing protein SRPX2	-0.0572513	17.803	3 mH2O vs 0 mm H2O	0.519293	0.698397	no hit
HSPA5	P11021	Endoplasmic reticulum chaperone BiP	-0.0394866	21.8951	3 mH2O vs 0 mm H2O	0.521776	0.698397	no hit
FLNA	P21333	Filamin-A	0.0248207	22.9126	3 mH2O vs 0 mm H2O	0.522225	0.698397	no hit
PSMC5	P62195	26S proteasome regulatory subunit 8	0.030716	16.4032	3 mH2O vs 0 mm H2O	0.524897	0.699163	no hit
PRDX6	P30041	Peroxiredoxin-6	-0.0462507	16.402	3 mH2O vs 0 mm H2O	0.532659	0.706675	no hit
RPS9	P46781	40S ribosomal protein S9	-0.0242181	21.3062	3 mH2O vs 0 mm H2O	0.539863	0.711083	no hit
LMNB1	P20700	Lamin-B1	-0.0419094	20.3108	3 mH2O vs 0 mm H2O	0.540252	0.711083	no hit
RSL1D1	O76021	Ribosomal L1 domain-containing protein 1	-0.0525886	14.9952	3 mH2O vs 0 mm H2O	0.542656	0.711434	no hit
KRT8	P05787	Keratin, type II cytoskeletal 8	-0.129444	22.3119	3 mH2O vs 0 mm H2O	0.545196	0.711507	no hit
HSPB1	P04792	Heat shock protein beta-1	-0.0280595	20.5849	3 mH2O vs 0 mm H2O	0.546985	0.711507	no hit
RPL19	P84098	60S ribosomal protein L19	-0.0365854	19.7458	3 mH2O vs 0 mm H2O	0.550962	0.71191	no hit
RAB7A	P51149	Ras-related protein Rab-7a	-0.0318423	17.5194	3 mH2O vs 0 mm H2O	0.554389	0.71191	no hit
RPS16	P62249	40S ribosomal protein S16	0.0331713	21.0209	3 mH2O vs 0 mm H2O	0.554674	0.71191	no hit
PLEC	Q15149	Plectin	0.0238336	23.087	3 mH2O vs 0 mm H2O	0.555846	0.71191	no hit
RPL8	P62917	60S ribosomal protein L8	0.0706991	20.0792	3 mH2O vs 0 mm H2O	0.564342	0.720022	no hit
PLOD2	O00469	Procollagen-lysine,2-oxoglutarate 5-dioxygenase 2	0.0237127	18.3233	3 mH2O vs 0 mm H2O	0.566808	0.720409	no hit
AHNAK	Q09666	Neuroblast differentiation-associated protein AHNAK	0.0451962	20.1625	3 mH2O vs 0 mm H2O	0.573115	0.725655	no hit
IMMT	Q16891	MIC	0.0314775	20.0056	3 mH2O vs 0 mm H2O	0.579106	0.730463	no hit
DARS1	P14868	Aspartate--tRNA ligase, cytoplasmic	0.0232483	18.3172	3 mH2O vs 0 mm H2O	0.583647	0.733413	no hit
LMNB2	Q03252	Lamin-B2	-0.0342305	20.4356	3 mH2O vs 0 mm H2O	0.587703	0.735734	no hit
COL1A1	P02452	Collagen alpha-1(I) chain	0.0223411	19.5061	3 mH2O vs 0 mm H2O	0.594666	0.741662	no hit
RPL23A	P62750	60S ribosomal protein L23a	0.0495254	20.2401	3 mH2O vs 0 mm H2O	0.603502	0.749874	no hit
C5	P01031	Complement C5	-0.0328775	18.8277	3 mH2O vs 0 mm H2O	0.610472	0.755714	no hit
VWF	P04275	von Willebrand factor	-0.0427068	22.8879	3 mH2O vs 0 mm H2O	0.615923	0.75907	no hit
SEC11A	P67812	Signal peptidase complex catalytic subunit SEC11A	0.0224775	18.6553	3 mH2O vs 0 mm H2O	0.618186	0.75907	no hit
RPS2	P15880	40S ribosomal protein S2	-0.0243704	20.3491	3 mH2O vs 0 mm H2O	0.620601	0.75907	no hit
NID2	Q14112	Nidogen-2	0.0299224	20.7155	3 mH2O vs 0 mm H2O	0.622301	0.75907	no hit
ACLY	P53396	ATP-citrate synthase	0.0214505	20.5084	3 mH2O vs 0 mm H2O	0.63068	0.766483	no hit
HTRA1	Q92743	Serine protease HTRA1	0.0419072	19.8851	3 mH2O vs 0 mm H2O	0.636943	0.77128	no hit
UGP2	Q16851	UTP--glucose-1-phosphate uridylyltransferase	-0.0219364	16.2804	3 mH2O vs 0 mm H2O	0.639637	0.771736	no hit
VDAC2	P45880	Voltage-dependent anion-selective channel protein 2	0.0186239	21.047	3 mH2O vs 0 mm H2O	0.646875	0.77762	no hit
EIF4G2	P78344	Eukaryotic translation initiation factor 4 gamma 2	0.0223349	18.6747	3 mH2O vs 0 mm H2O	0.649804	0.77762	no hit
VDAC1	P21796	Voltage-dependent anion-selective channel protein 1	0.0333619	20.4315	3 mH2O vs 0 mm H2O	0.651519	0.77762	no hit
MVP	Q14764	Major vault protein	0.0188423	22.3768	3 mH2O vs 0 mm H2O	0.660805	0.785886	no hit
RPS25	P62851	40S ribosomal protein S25	0.027437	18.6137	3 mH2O vs 0 mm H2O	0.679159	0.80484	no hit
SEC61B	P60468	Protein transport protein Sec61 subunit beta	-0.0245779	17.6729	3 mH2O vs 0 mm H2O	0.684844	0.808699	no hit
RPS15A	P62244	40S ribosomal protein S15a	-0.0190862	16.8172	3 mH2O vs 0 mm H2O	0.687941	0.809486	no hit
RPL17	P18621	60S ribosomal protein L17	0.0772118	15.4367	3 mH2O vs 0 mm H2O	0.695979	0.81606	no hit
MYO1B	O43795	Unconventional myosin-Ib	-0.0632026	15.6025	3 mH2O vs 0 mm H2O	0.699529	0.817344	no hit
RPL30	P62888	60S ribosomal protein L30	-0.0259294	16.6015	3 mH2O vs 0 mm H2O	0.724289	0.843316	no hit
AARS1	P49588	Alanine--tRNA ligase, cytoplasmic	-0.0234581	16.1235	3 mH2O vs 0 mm H2O	0.729436	0.844249	no hit
TPM3	P06753	Tropomyosin alpha-3 chain	-0.0352283	19.4068	3 mH2O vs 0 mm H2O	0.730162	0.844249	no hit
NDUFS2	O75306	NADH dehydrogenase [ubiquinone] iron-sulfur protein 2, mitochondrial	0.0205106	15.9751	3 mH2O vs 0 mm H2O	0.736236	0.847454	no hit
PRDX1	Q06830	Peroxiredoxin-1	-0.0281718	20.7499	3 mH2O vs 0 mm H2O	0.738023	0.847454	no hit
EIF4A1	P60842	Eukaryotic initiation factor 4A-I	-0.0132313	21.2087	3 mH2O vs 0 mm H2O	0.759199	0.864932	no hit
SND1	Q7KZF4	Staphylococcal nuclease domain-containing protein 1	-0.0161755	17.0454	3 mH2O vs 0 mm H2O	0.760511	0.864932	no hit
MOGS	Q13724	Mannosyl-oligosaccharide glucosidase	0.0183288	16.3134	3 mH2O vs 0 mm H2O	0.761268	0.864932	no hit
RUVBL1	Q9Y265	RuvB-like 1	-0.041739	14.1186	3 mH2O vs 0 mm H2O	0.765868	0.864932	no hit
RPL11	P62913	60S ribosomal protein L11	-0.0169091	20.1979	3 mH2O vs 0 mm H2O	0.766231	0.864932	no hit
TINAGL1	Q9GZM7	Tubulointerstitial nephritis antigen-like	-0.0191416	19.3152	3 mH2O vs 0 mm H2O	0.771085	0.867471	no hit
KRT18	P05783	Keratin, type I cytoskeletal 18	-0.0270793	21.5048	3 mH2O vs 0 mm H2O	0.776897	0.871066	no hit
THBS1	P07996	Thrombospondin-1	0.0122556	22.9572	3 mH2O vs 0 mm H2O	0.782024	0.873873	no hit
CALD1	Q05682	Caldesmon	0.0191437	19.9362	3 mH2O vs 0 mm H2O	0.785676	0.875017	no hit
GREM1	O60565	Gremlin-1	0.0548165	13.9475	3 mH2O vs 0 mm H2O	0.795297	0.882779	no hit
CCT2	P78371	T-complex protein 1 subunit beta	-0.00806572	19.6924	3 mH2O vs 0 mm H2O	0.817465	0.904372	no hit
FLOT2	Q14254	Flotillin-2	0.0135267	17.9642	3 mH2O vs 0 mm H2O	0.821034	0.904477	no hit
RPLP2	P05387	60S acidic ribosomal protein P2	-0.0145234	18.749	3 mH2O vs 0 mm H2O	0.82452	0.904477	no hit
LETM1	O95202	Mitochondrial proton/calcium exchanger protein	0.0157496	17.4133	3 mH2O vs 0 mm H2O	0.825709	0.904477	no hit
HM13	Q8TCT9	Minor histocompatibility antigen H13	-0.017072	17.1465	3 mH2O vs 0 mm H2O	0.830252	0.906472	no hit
GCN1	Q92616	eIF-2-alpha kinase activator GCN1	-0.0145124	16.0687	3 mH2O vs 0 mm H2O	0.839285	0.913339	no hit
LMNA	P02545	Prelamin-A/C	-0.0102045	22.8171	3 mH2O vs 0 mm H2O	0.849455	0.921396	no hit
RPL24	P83731	60S ribosomal protein L24	0.0196539	15.4183	3 mH2O vs 0 mm H2O	0.85434	0.923686	no hit
GSN	P06396	Gelsolin	-0.0291621	18.0962	3 mH2O vs 0 mm H2O	0.85881	0.925514	no hit
ARF4	P18085	ADP-ribosylation factor 4	-0.0107486	18.5262	3 mH2O vs 0 mm H2O	0.867216	0.929579	no hit
CHCHD3	Q9NX63	MIC	-0.00795889	20.2538	3 mH2O vs 0 mm H2O	0.868368	0.929579	no hit
STT3A	P46977	Dolichyl-diphosphooligosaccharide--protein glycosyltransferase subunit STT3A	0.0148385	19.1682	3 mH2O vs 0 mm H2O	0.872547	0.929579	no hit
PRDX4	Q13162	Peroxiredoxin-4	-0.00818576	19.1713	3 mH2O vs 0 mm H2O	0.873749	0.929579	no hit
A2M	P01023	Alpha-2-macroglobulin	-0.00660765	19.9921	3 mH2O vs 0 mm H2O	0.891538	0.945485	no hit
RPS14	P62263	40S ribosomal protein S14	0.00548814	18.6261	3 mH2O vs 0 mm H2O	0.897229	0.948499	no hit
MYO1C	O00159	Unconventional myosin-Ic	0.00620154	19.2031	3 mH2O vs 0 mm H2O	0.901626	0.950131	no hit
LRPPRC	P42704	Leucine-rich PPR motif-containing protein, mitochondrial	-0.00708038	19.0884	3 mH2O vs 0 mm H2O	0.904909	0.950582	no hit
C3	P01024	Complement C3	-0.00810344	18.4849	3 mH2O vs 0 mm H2O	0.912461	0.955215	no hit
VARS1	P26640	Valine--tRNA ligase	0.00677922	17.2629	3 mH2O vs 0 mm H2O	0.917662	0.955215	no hit
PSMC2	P35998	26S proteasome regulatory subunit 7	-0.00431032	17.637	3 mH2O vs 0 mm H2O	0.917924	0.955215	no hit
DDOST	P39656	Dolichyl-diphosphooligosaccharide--protein glycosyltransferase 48 kDa subunit	-0.00570199	18.1202	3 mH2O vs 0 mm H2O	0.931441	0.966261	no hit
IDH2	P48735	Isocitrate dehydrogenase [NADP], mitochondrial	0.0129786	15.2268	3 mH2O vs 0 mm H2O	0.936986	0.968994	no hit
LTBP1	Q14766	Latent-transforming growth factor beta-binding protein 1	0.00313695	19.9748	3 mH2O vs 0 mm H2O	0.961901	0.989388	no hit
CCT6A	P40227	T-complex protein 1 subunit zeta	-0.00266321	18.0884	3 mH2O vs 0 mm H2O	0.962977	0.989388	no hit
CANX	P27824	Calnexin	0.00362744	20.4212	3 mH2O vs 0 mm H2O	0.965619	0.989388	no hit
SLC25A5	P05141	ADP/ATP translocase 2	0.00144612	21.67	3 mH2O vs 0 mm H2O	0.975893	0.996848	no hit
HSPA9	P38646	Stress-70 protein, mitochondrial	0.00217195	20.255	3 mH2O vs 0 mm H2O	0.983168	0.99752	no hit
RAP1A	P62834	Ras-related protein Rap-1A	-0.000919263	20.3901	3 mH2O vs 0 mm H2O	0.983336	0.99752	no hit
FBN2	P35556	Fibrillin-2	-0.0015681	19.478	3 mH2O vs 0 mm H2O	0.987309	0.99752	no hit
RPS5	P46782	40S ribosomal protein S5	0.000894195	21.1679	3 mH2O vs 0 mm H2O	0.99055	0.99752	no hit
FLOT1	O75955	Flotillin-1	-0.000629156	18.4747	3 mH2O vs 0 mm H2O	0.991533	0.99752	no hit
RPS6	P62753	40S ribosomal protein S6	-0.000315815	21.2702	3 mH2O vs 0 mm H2O	0.996882	0.99752	no hit
RAB10	P61026	Ras-related protein Rab-10	0.000208406	15.8919	3 mH2O vs 0 mm H2O	0.99752	0.99752	no hit
EEF2	P13639	Elongation factor 2	-0.150305	21.4855	7 mH2O vs 0 mm H2O	0.00273535	0.0703677	no hit
PFKL	P17858	ATP-dependent 6-phosphofructokinase, liver type	-0.302473	19.5387	7 mH2O vs 0 mm H2O	0.00292071	0.0703677	no hit
MDH2	P40926	Malate dehydrogenase, mitochondrial	-0.227127	18.2142	7 mH2O vs 0 mm H2O	0.00330096	0.0703677	no hit
CKAP4	Q07065	Cytoskeleton-associated protein 4	0.177589	20.5524	7 mH2O vs 0 mm H2O	0.00398133	0.0703677	no hit
RPS19	P39019	40S ribosomal protein S19	0.270356	16.5427	7 mH2O vs 0 mm H2O	0.00420244	0.0703677	no hit
AHCY	P23526	Adenosylhomocysteinase	0.200668	18.0434	7 mH2O vs 0 mm H2O	0.00421504	0.0703677	no hit
PRKDC	P78527	DNA-dependent protein kinase catalytic subunit	-0.139326	19.3869	7 mH2O vs 0 mm H2O	0.0043733	0.0703677	no hit
NONO	Q15233	Non-POU domain-containing octamer-binding protein	-0.259795	19.2617	7 mH2O vs 0 mm H2O	0.00440175	0.0703677	no hit
PFKP	Q01813	ATP-dependent 6-phosphofructokinase, platelet type	-0.158692	20.7234	7 mH2O vs 0 mm H2O	0.00443589	0.0703677	no hit
VCAN	P13611	Versican core protein	-0.158159	19.3334	7 mH2O vs 0 mm H2O	0.00446122	0.0703677	no hit
HSP90AB1	P08238	Heat shock protein HSP 90-beta	-0.19741	20.6896	7 mH2O vs 0 mm H2O	0.0047892	0.0703677	no hit
ITIH2	P19823	Inter-alpha-trypsin inhibitor heavy chain H2	-0.529559	21.5663	7 mH2O vs 0 mm H2O	0.00486023	0.0703677	no hit
SRPX2	O60687	Sushi repeat-containing protein SRPX2	-0.303188	17.803	7 mH2O vs 0 mm H2O	0.00624869	0.0837342	no hit
HSD17B12	Q53GQ0	Very-long-chain 3-oxoacyl-CoA reductase	0.242349	17.6167	7 mH2O vs 0 mm H2O	0.00662368	0.0837342	no hit
GAPDH	P04406	Glyceraldehyde-3-phosphate dehydrogenase	-0.201885	20.9877	7 mH2O vs 0 mm H2O	0.00669413	0.0837342	no hit
RPL23	P62829	60S ribosomal protein L23	0.11778	19.6908	7 mH2O vs 0 mm H2O	0.00678926	0.0837342	no hit
LAMA4	Q16363	Laminin subunit alpha-4	0.138909	21.3808	7 mH2O vs 0 mm H2O	0.00763602	0.0908141	no hit
FLNB	O75369	Filamin-B	-0.149162	20.9035	7 mH2O vs 0 mm H2O	0.00881777	0.0938637	no hit
ADAMTS4	O75173	A disintegrin and metalloproteinase with thrombospondin motifs 4	0.261759	16.2232	7 mH2O vs 0 mm H2O	0.00887486	0.0938637	no hit
KRT9	P35527	Keratin, type I cytoskeletal 9	-0.402047	19.0598	7 mH2O vs 0 mm H2O	0.00904611	0.0938637	no hit
ARPC4	P59998	Actin-related protein 2/3 complex subunit 4	-0.291232	18.8416	7 mH2O vs 0 mm H2O	0.00926588	0.0938637	no hit
FLOT2	Q14254	Flotillin-2	0.192457	17.9642	7 mH2O vs 0 mm H2O	0.00930181	0.0938637	no hit
HNRNPU	Q00839	Heterogeneous nuclear ribonucleoprotein U	-0.22079	19.033	7 mH2O vs 0 mm H2O	0.00964451	0.0944595	no hit
RPL6	Q02878	60S ribosomal protein L6	0.126426	21.6788	7 mH2O vs 0 mm H2O	0.0102413	0.0960949	no hit
MFAP2	P55001	Microfibrillar-associated protein 2	-0.326158	18.7557	7 mH2O vs 0 mm H2O	0.0107911	0.0960949	no hit
CYB5R1	Q9UHQ9	NADH-cytochrome b5 reductase 1	-0.154714	17.7626	7 mH2O vs 0 mm H2O	0.0109491	0.0960949	no hit
IKBIP	Q70UQ0	Inhibitor of nuclear factor kappa-B kinase-interacting protein	0.165486	16.3494	7 mH2O vs 0 mm H2O	0.0110007	0.0960949	no hit
DLAT	P10515	Dihydrolipoyllysine-residue acetyltransferase component of pyruvate dehydrogenase complex, mitochondrial	0.270379	17.1302	7 mH2O vs 0 mm H2O	0.0117685	0.0960949	no hit
CTSB	P07858	Cathepsin B	-0.19344	18.181	7 mH2O vs 0 mm H2O	0.0122214	0.0960949	no hit
RPS17	P08708	40S ribosomal protein S17	0.179498	19.2087	7 mH2O vs 0 mm H2O	0.0122384	0.0960949	no hit
COL1A2	P08123	Collagen alpha-2(I) chain	0.354372	16.1873	7 mH2O vs 0 mm H2O	0.0123013	0.0960949	no hit
TUFM	P49411	Elongation factor Tu, mitochondrial	-0.126842	19.9269	7 mH2O vs 0 mm H2O	0.0124087	0.0960949	no hit
ARPC1B	O15143	Actin-related protein 2/3 complex subunit 1B	-0.1704	19.5942	7 mH2O vs 0 mm H2O	0.0128286	0.0970893	no hit
RAN	P62826	GTP-binding nuclear protein Ran	-0.157295	20.338	7 mH2O vs 0 mm H2O	0.0134149	0.0989103	no hit
ALDH18A1	P54886	Delta-1-pyrroline-5-carboxylate synthase	-0.223831	15.2914	7 mH2O vs 0 mm H2O	0.0138844	0.0989103	no hit
PXDN	Q92626	Peroxidasin homolog	-0.163961	20.1191	7 mH2O vs 0 mm H2O	0.0139603	0.0989103	no hit
SLC25A5	P05141	ADP/ATP translocase 2	-0.138891	21.67	7 mH2O vs 0 mm H2O	0.0165625	0.113944	no hit
ARPC2	O15144	Actin-related protein 2/3 complex subunit 2	-0.156239	18.2212	7 mH2O vs 0 mm H2O	0.0167665	0.113944	no hit
THBS1	P07996	Thrombospondin-1	-0.126074	22.9572	7 mH2O vs 0 mm H2O	0.0181735	0.121035	no hit
RPL7A	P62424	60S ribosomal protein L7a	0.207976	20.6848	7 mH2O vs 0 mm H2O	0.0187788	0.122614	no hit
COL12A1	Q99715	Collagen alpha-1(XII) chain	0.160249	19.232	7 mH2O vs 0 mm H2O	0.0191501	0.122634	no hit
NDUFA10	O95299	NADH dehydrogenase [ubiquinone] 1 alpha subcomplex subunit 10, mitochondrial	0.187038	16.6286	7 mH2O vs 0 mm H2O	0.0202921	0.124477	no hit
SERPINH1	P50454	Serpin H1	0.219732	20.5763	7 mH2O vs 0 mm H2O	0.0204779	0.124477	no hit
LGALS1	P09382	Galectin-1	-0.154976	19.9319	7 mH2O vs 0 mm H2O	0.0205593	0.124477	no hit
RPL31	P62899	60S ribosomal protein L31	0.133523	20.0416	7 mH2O vs 0 mm H2O	0.0222645	0.132394	no hit
MAP1B	P46821	Microtubule-associated protein 1B	0.284773	15.3823	7 mH2O vs 0 mm H2O	0.0240984	0.140786	no hit
P4HB	P07237	Protein disulfide-isomerase	-0.146282	19.2593	7 mH2O vs 0 mm H2O	0.0257644	0.147923	no hit
ATP2A2	P16615	Sarcoplasmic/endoplasmic reticulum calcium ATPase 2	0.114141	19.1369	7 mH2O vs 0 mm H2O	0.0266884	0.150487	no hit
PRDX5	P30044	Peroxiredoxin-5, mitochondrial	-0.166242	16.6327	7 mH2O vs 0 mm H2O	0.0272991	0.150487	no hit
COX4I1	P13073	Cytochrome c oxidase subunit 4 isoform 1, mitochondrial	0.211863	18.4693	7 mH2O vs 0 mm H2O	0.0275667	0.150487	no hit
TMED10	P49755	Transmembrane emp24 domain-containing protein 10	0.254871	16.9307	7 mH2O vs 0 mm H2O	0.0285574	0.153381	no hit
SRPX	P78539	Sushi repeat-containing protein SRPX	-0.138849	19.3275	7 mH2O vs 0 mm H2O	0.0314187	0.164471	no hit
RPS13	P62277	40S ribosomal protein S13	-0.116701	18.7493	7 mH2O vs 0 mm H2O	0.0316101	0.164471	no hit
CLU	P10909	Clusterin	-0.151948	20.6489	7 mH2O vs 0 mm H2O	0.0346935	0.177737	no hit
A2M	P01023	Alpha-2-macroglobulin	0.118725	19.9921	7 mH2O vs 0 mm H2O	0.0369887	0.182776	no hit
RPN1	P04843	Dolichyl-diphosphooligosaccharide--protein glycosyltransferase subunit 1	0.102299	20.5898	7 mH2O vs 0 mm H2O	0.0375473	0.182776	no hit
RPS12	P25398	40S ribosomal protein S12	-0.200242	16.0121	7 mH2O vs 0 mm H2O	0.0377614	0.182776	no hit
H1-0	P07305	Histone H1.0	0.161231	18.28	7 mH2O vs 0 mm H2O	0.0378724	0.182776	no hit
DSTN	P60981	Destrin	-0.124767	18.25	7 mH2O vs 0 mm H2O	0.039557	0.188178	no hit
NID1	P14543	Nidogen-1	0.119967	20.1896	7 mH2O vs 0 mm H2O	0.0405144	0.190018	no hit
HSPA9	P38646	Stress-70 protein, mitochondrial	-0.243193	20.255	7 mH2O vs 0 mm H2O	0.0431978	0.198286	no hit
EEF1G	P26641	Elongation factor 1-gamma	-0.0852092	19.6645	7 mH2O vs 0 mm H2O	0.0439153	0.198286	no hit
EMILIN1	Q9Y6C2	EMILIN-1	0.136175	18.7413	7 mH2O vs 0 mm H2O	0.0440635	0.198286	no hit
RPL17	P18621	60S ribosomal protein L17	0.450593	15.4367	7 mH2O vs 0 mm H2O	0.0491783	0.218352	no hit
SND1	Q7KZF4	Staphylococcal nuclease domain-containing protein 1	0.120297	17.0454	7 mH2O vs 0 mm H2O	0.0505852	0.221643	no hit
CS	O75390	Citrate synthase, mitochondrial	-0.105708	18.8681	7 mH2O vs 0 mm H2O	0.0515722	0.223033	no hit
NT5E	P21589	5'-nucleotidase	0.123571	18.0662	7 mH2O vs 0 mm H2O	0.0536703	0.229131	no hit
HNRNPA2B1	P22626	Heterogeneous nuclear ribonucleoproteins A2/B1	-0.171209	18.5362	7 mH2O vs 0 mm H2O	0.055183	0.232607	no hit
UGP2	Q16851	UTP--glucose-1-phosphate uridylyltransferase	0.101447	16.2804	7 mH2O vs 0 mm H2O	0.0596643	0.242604	no hit
SERPINE1	P05121	Plasminogen activator inhibitor 1	0.126469	20.7046	7 mH2O vs 0 mm H2O	0.0596712	0.242604	no hit
EIF2AK2	P19525	Interferon-induced, double-stranded RNA-activated protein kinase	-0.107154	15.716	7 mH2O vs 0 mm H2O	0.0597402	0.242604	no hit
TOMM40	O96008	Mitochondrial import receptor subunit TOM40 homolog	0.232638	16.4067	7 mH2O vs 0 mm H2O	0.0611915	0.245503	no hit
EHD2	Q9NZN4	EH domain-containing protein 2	-0.108058	17.3294	7 mH2O vs 0 mm H2O	0.062218	0.24665	no hit
ACTN1	P12814	Alpha-actinin-1	-0.0835897	21.4115	7 mH2O vs 0 mm H2O	0.0639446	0.250513	no hit
LAMB1	P07942	Laminin subunit beta-1	0.110274	21.8352	7 mH2O vs 0 mm H2O	0.064878	0.251214	no hit
POSTN	Q15063	Periostin	0.291985	16.309	7 mH2O vs 0 mm H2O	0.0662417	0.252964	no hit
PRDX4	Q13162	Peroxiredoxin-4	-0.108544	19.1713	7 mH2O vs 0 mm H2O	0.0668493	0.252964	no hit
COL18A1	P39060	Collagen alpha-1(XVIII) chain	0.114149	21.764	7 mH2O vs 0 mm H2O	0.0682747	0.255455	no hit
IMMT	Q16891	MIC	0.11734	20.0056	7 mH2O vs 0 mm H2O	0.0700039	0.259015	no hit
DNAJB4	Q9UDY4	DnaJ homolog subfamily B member 4	0.105249	17.325	7 mH2O vs 0 mm H2O	0.0708773	0.259364	no hit
PKM	P14618	Pyruvate kinase PKM	-0.101314	21.1194	7 mH2O vs 0 mm H2O	0.0736197	0.266471	no hit
PRDX1	Q06830	Peroxiredoxin-1	-0.16916	20.7499	7 mH2O vs 0 mm H2O	0.0784465	0.280889	no hit
MYH10	P35580	Myosin-10	0.128698	23.5513	7 mH2O vs 0 mm H2O	0.0813351	0.288134	no hit
ATP6V0D1	P61421	V-type proton ATPase subunit d 1	0.135963	17.3416	7 mH2O vs 0 mm H2O	0.0827573	0.290086	no hit
SEC11A	P67812	Signal peptidase complex catalytic subunit SEC11A	-0.0879655	18.6553	7 mH2O vs 0 mm H2O	0.0856001	0.295531	no hit
HSD17B10	Q99714	3-hydroxyacyl-CoA dehydrogenase type-2	-0.0901868	18.623	7 mH2O vs 0 mm H2O	0.0860856	0.295531	no hit
LTBP1	Q14766	Latent-transforming growth factor beta-binding protein 1	-0.128015	19.9748	7 mH2O vs 0 mm H2O	0.087181	0.296237	no hit
ACTN4	O43707	Alpha-actinin-4	-0.0914341	20.9198	7 mH2O vs 0 mm H2O	0.0892742	0.297665	no hit
RPS7	P62081	40S ribosomal protein S7	-0.147496	18.6909	7 mH2O vs 0 mm H2O	0.0893889	0.297665	no hit
CAPZA1	P52907	F-actin-capping protein subunit alpha-1	0.15731	16.0724	7 mH2O vs 0 mm H2O	0.0932845	0.307562	no hit
ETF1	P62495	Eukaryotic peptide chain release factor subunit 1	-0.147396	16.6003	7 mH2O vs 0 mm H2O	0.0962182	0.309326	no hit
VIM	P08670	Vimentin	0.104401	23.5632	7 mH2O vs 0 mm H2O	0.0969266	0.309326	no hit
ACOT7	O00154	Cytosolic acyl coenzyme A thioester hydrolase	-0.080687	15.5329	7 mH2O vs 0 mm H2O	0.0985696	0.309326	no hit
ANXA2	P07355	Annexin A2	-0.157336	21.4349	7 mH2O vs 0 mm H2O	0.0989717	0.309326	no hit
FBN1	P35555	Fibrillin-1	-0.1109	21.779	7 mH2O vs 0 mm H2O	0.0990436	0.309326	no hit
ATP5F1B	P06576	ATP synthase subunit beta, mitochondrial	0.0749382	21.0855	7 mH2O vs 0 mm H2O	0.0993929	0.309326	no hit
MYH9	P35579	Myosin-9	0.125431	25.8238	7 mH2O vs 0 mm H2O	0.102894	0.317257	no hit
CCT4	P50991	T-complex protein 1 subunit delta	-0.0681974	18.8895	7 mH2O vs 0 mm H2O	0.106642	0.325797	no hit
DDX5	P17844	Probable ATP-dependent RNA helicase DDX5	-0.0810296	18.9349	7 mH2O vs 0 mm H2O	0.10973	0.332184	no hit
PHB1	P35232	Prohibitin 1	0.15743	19.8732	7 mH2O vs 0 mm H2O	0.112116	0.336349	no hit
FN1	P02751	Fibronectin	0.11197	25.9391	7 mH2O vs 0 mm H2O	0.113543	0.33659	no hit
PLOD1	Q02809	Procollagen-lysine,2-oxoglutarate 5-dioxygenase 1	-0.114503	18.1908	7 mH2O vs 0 mm H2O	0.114218	0.33659	no hit
RPL13	P26373	60S ribosomal protein L13	0.0970473	19.8746	7 mH2O vs 0 mm H2O	0.119029	0.345559	no hit
HSPA8	P11142	Heat shock cognate 71 kDa protein	-0.0844708	22.304	7 mH2O vs 0 mm H2O	0.119337	0.345559	no hit
SNRPD3	P62318	Small nuclear ribonucleoprotein Sm D3	-0.0774211	19.0402	7 mH2O vs 0 mm H2O	0.122976	0.353025	no hit
HSPG2	P98160	Basement membrane-specific heparan sulfate proteoglycan core protein	0.0817959	24.7442	7 mH2O vs 0 mm H2O	0.12529	0.354847	no hit
RPL10A	P62906	60S ribosomal protein L10a	0.0746446	19.9614	7 mH2O vs 0 mm H2O	0.125742	0.354847	no hit
VCL	P18206	Vinculin	0.181553	16.9352	7 mH2O vs 0 mm H2O	0.129417	0.36215	no hit
CCT2	P78371	T-complex protein 1 subunit beta	-0.0591411	19.6924	7 mH2O vs 0 mm H2O	0.131763	0.365643	no hit
RPS14	P62263	40S ribosomal protein S14	0.0716607	18.6261	7 mH2O vs 0 mm H2O	0.133249	0.36671	no hit
TGFBI	Q15582	Transforming growth factor-beta-induced protein ig-h3	0.0810808	22.5058	7 mH2O vs 0 mm H2O	0.13519	0.367526	no hit
IDH2	P48735	Isocitrate dehydrogenase [NADP], mitochondrial	-0.274985	15.2268	7 mH2O vs 0 mm H2O	0.135753	0.367526	no hit
PCBP1	Q15365	Poly(rC)-binding protein 1	-0.0634794	18.8992	7 mH2O vs 0 mm H2O	0.137886	0.37029	no hit
RUVBL2	Q9Y230	RuvB-like 2	-0.0839023	18.1527	7 mH2O vs 0 mm H2O	0.140343	0.373873	no hit
RPL22	P35268	60S ribosomal protein L22	-0.113158	19.6873	7 mH2O vs 0 mm H2O	0.142692	0.374251	no hit
GCN1	Q92616	eIF-2-alpha kinase activator GCN1	-0.117491	16.0687	7 mH2O vs 0 mm H2O	0.142732	0.374251	no hit
HSD17B4	P51659	Peroxisomal multifunctional enzyme type 2	0.154954	15.8982	7 mH2O vs 0 mm H2O	0.143944	0.374478	no hit
XRCC6	P12956	X-ray repair cross-complementing protein 6	-0.11486	17.8596	7 mH2O vs 0 mm H2O	0.148772	0.384039	no hit
EIF4A3	P38919	Eukaryotic initiation factor 4A-III	-0.173776	17.5842	7 mH2O vs 0 mm H2O	0.150789	0.386252	no hit
CCT3	P49368	T-complex protein 1 subunit gamma	-0.077334	20.3231	7 mH2O vs 0 mm H2O	0.154963	0.393912	no hit
STT3A	P46977	Dolichyl-diphosphooligosaccharide--protein glycosyltransferase subunit STT3A	0.146305	19.1682	7 mH2O vs 0 mm H2O	0.156835	0.395652	no hit
PTX3	P26022	Pentraxin-related protein PTX3	-0.183742	20.7689	7 mH2O vs 0 mm H2O	0.159807	0.398034	no hit
MYO1B	O43795	Unconventional myosin-Ib	-0.255396	15.6025	7 mH2O vs 0 mm H2O	0.161288	0.398034	no hit
RPS15A	P62244	40S ribosomal protein S15a	-0.0740785	16.8172	7 mH2O vs 0 mm H2O	0.161365	0.398034	no hit
RPL35A	P18077	60S ribosomal protein L35a	0.0669395	19.5974	7 mH2O vs 0 mm H2O	0.163138	0.399448	no hit
RPL11	P62913	60S ribosomal protein L11	-0.0873147	20.1979	7 mH2O vs 0 mm H2O	0.167925	0.408168	no hit
CALD1	Q05682	Caldesmon	-0.106501	19.9362	7 mH2O vs 0 mm H2O	0.17388	0.417858	no hit
GREM1	O60565	Gremlin-1	-0.31925	13.9475	7 mH2O vs 0 mm H2O	0.174421	0.417858	no hit
COL6A3	P12111	Collagen alpha-3(VI) chain	0.0738096	25.2511	7 mH2O vs 0 mm H2O	0.187848	0.429152	no hit
NSF	P46459	Vesicle-fusing ATPase	0.088717	14.8616	7 mH2O vs 0 mm H2O	0.188975	0.429152	no hit
RPS23	P62266	40S ribosomal protein S23	0.146804	19.0533	7 mH2O vs 0 mm H2O	0.189632	0.429152	no hit
LMNA	P02545	Prelamin-A/C	0.078086	22.8171	7 mH2O vs 0 mm H2O	0.190754	0.429152	no hit
HADHB	P55084	Trifunctional enzyme subunit beta, mitochondrial	-0.0672319	19.7035	7 mH2O vs 0 mm H2O	0.191036	0.429152	no hit
MARCKS	P29966	Myristoylated alanine-rich C-kinase substrate	0.130141	16.3872	7 mH2O vs 0 mm H2O	0.191957	0.429152	no hit
PRSS23	O95084	Serine protease 23	-0.0824444	19.7219	7 mH2O vs 0 mm H2O	0.193522	0.429152	no hit
DDB1	Q16531	DNA damage-binding protein 1	0.0722756	16.9993	7 mH2O vs 0 mm H2O	0.193894	0.429152	no hit
BAG2	O95816	BAG family molecular chaperone regulator 2	0.0778513	16.4999	7 mH2O vs 0 mm H2O	0.19453	0.429152	no hit
COX5B	P10606	Cytochrome c oxidase subunit 5B, mitochondrial	0.0768722	18.8937	7 mH2O vs 0 mm H2O	0.197141	0.429152	no hit
ATP5F1D	P30049	ATP synthase subunit delta, mitochondrial	0.0988086	19.4408	7 mH2O vs 0 mm H2O	0.197234	0.429152	no hit
SEC61B	P60468	Protein transport protein Sec61 subunit beta	0.0863171	17.6729	7 mH2O vs 0 mm H2O	0.197503	0.429152	no hit
MYO1C	O00159	Unconventional myosin-Ic	0.0715141	19.2031	7 mH2O vs 0 mm H2O	0.198776	0.429152	no hit
TMEM33	P57088	Transmembrane protein 33	0.186985	15.2111	7 mH2O vs 0 mm H2O	0.199953	0.429152	no hit
HSPD1	P10809	60 kDa heat shock protein, mitochondrial	-0.0676902	21.1863	7 mH2O vs 0 mm H2O	0.200437	0.429152	no hit
IQGAP1	P46940	Ras GTPase-activating-like protein IQGAP1	-0.0855549	18.5748	7 mH2O vs 0 mm H2O	0.200951	0.429152	no hit
PRXL2A	Q9BRX8	Peroxiredoxin-like 2A	-0.148615	18.7108	7 mH2O vs 0 mm H2O	0.201995	0.429152	no hit
RPS16	P62249	40S ribosomal protein S16	0.0788223	21.0209	7 mH2O vs 0 mm H2O	0.202333	0.429152	no hit
TCP1	P17987	T-complex protein 1 subunit alpha	0.142575	19.0841	7 mH2O vs 0 mm H2O	0.21039	0.441233	no hit
RPL8	P62917	60S ribosomal protein L8	-0.168897	20.0792	7 mH2O vs 0 mm H2O	0.210679	0.441233	no hit
MACROH2A1	O75367	Core histone macro-H2A.1	0.115198	18.2298	7 mH2O vs 0 mm H2O	0.212558	0.442385	no hit
CCN1	O00622	CCN family member 1	0.0823248	20.2962	7 mH2O vs 0 mm H2O	0.214017	0.442657	no hit
RPL18	Q07020	60S ribosomal protein L18	-0.066225	21.2344	7 mH2O vs 0 mm H2O	0.216229	0.442734	no hit
RPL19	P84098	60S ribosomal protein L19	-0.0832657	19.7458	7 mH2O vs 0 mm H2O	0.216714	0.442734	no hit
ATP5F1A	P25705	ATP synthase subunit alpha, mitochondrial	0.0689381	20.005	7 mH2O vs 0 mm H2O	0.224482	0.455807	no hit
ALDOA	P04075	Fructose-bisphosphate aldolase A	0.063879	20.9754	7 mH2O vs 0 mm H2O	0.231794	0.464302	no hit
KRT18	P05783	Keratin, type I cytoskeletal 18	-0.125932	21.5048	7 mH2O vs 0 mm H2O	0.232031	0.464302	no hit
TGM2	P21980	Protein-glutamine gamma-glutamyltransferase 2	0.0615574	22.4104	7 mH2O vs 0 mm H2O	0.233725	0.464302	no hit
CALR	P27797	Calreticulin	-0.123924	18.6999	7 mH2O vs 0 mm H2O	0.234242	0.464302	no hit
LRRC59	Q96AG4	Leucine-rich repeat-containing protein 59	0.0781499	17.7928	7 mH2O vs 0 mm H2O	0.23761	0.468189	no hit
G6PD	P11413	Glucose-6-phosphate 1-dehydrogenase	-0.0963349	19.4861	7 mH2O vs 0 mm H2O	0.241065	0.468508	no hit
CSRP1	P21291	Cysteine and glycine-rich protein 1	0.0529024	18.1844	7 mH2O vs 0 mm H2O	0.241553	0.468508	no hit
ECI2	O75521	Enoyl-CoA delta isomerase 2	-0.0704043	16.2706	7 mH2O vs 0 mm H2O	0.241992	0.468508	no hit
TUBB	P07437	Tubulin beta chain	-0.0630745	22.2728	7 mH2O vs 0 mm H2O	0.245762	0.473056	no hit
FASN	P49327	Fatty acid synthase	-0.0548394	19.8884	7 mH2O vs 0 mm H2O	0.249805	0.478076	no hit
H4C16	P62805	Histone H4	0.256661	23.1972	7 mH2O vs 0 mm H2O	0.260954	0.494585	no hit
PHGDH	O43175	D-3-phosphoglycerate dehydrogenase	-0.0554202	16.6667	7 mH2O vs 0 mm H2O	0.261403	0.494585	no hit
RRBP1	Q9P2E9	Ribosome-binding protein 1	0.115153	16.8183	7 mH2O vs 0 mm H2O	0.268694	0.50551	no hit
LETM1	O95202	Mitochondrial proton/calcium exchanger protein	0.0862612	17.4133	7 mH2O vs 0 mm H2O	0.272121	0.509081	no hit
COL6A2	P12110	Collagen alpha-2(VI) chain	0.0601201	23.0375	7 mH2O vs 0 mm H2O	0.274042	0.509809	no hit
ACTR3	P61158	Actin-related protein 3	-0.079644	18.9202	7 mH2O vs 0 mm H2O	0.284904	0.527072	no hit
COPA	P53621	Coatomer subunit alpha	-0.0584938	18.8008	7 mH2O vs 0 mm H2O	0.28808	0.530004	no hit
CLTC	Q00610	Clathrin heavy chain 1	-0.0979516	20.3014	7 mH2O vs 0 mm H2O	0.290268	0.531095	no hit
VWF	P04275	von Willebrand factor	-0.0970394	22.8879	7 mH2O vs 0 mm H2O	0.296177	0.532543	no hit
FBN2	P35556	Fibrillin-2	-0.112787	19.478	7 mH2O vs 0 mm H2O	0.296818	0.532543	no hit
RPS11	P62280	40S ribosomal protein S11	0.0649632	20.1028	7 mH2O vs 0 mm H2O	0.299456	0.532543	no hit
PRDX6	P30041	Peroxiredoxin-6	-0.0834748	16.402	7 mH2O vs 0 mm H2O	0.300465	0.532543	no hit
TUBB6	Q9BUF5	Tubulin beta-6 chain	-0.0377932	21.2901	7 mH2O vs 0 mm H2O	0.301618	0.532543	no hit
RPS3	P23396	40S ribosomal protein S3	-0.0414818	21.8456	7 mH2O vs 0 mm H2O	0.302516	0.532543	no hit
PECAM1	P16284	Platelet endothelial cell adhesion molecule	0.200686	15.9747	7 mH2O vs 0 mm H2O	0.303801	0.532543	no hit
LMAN1	P49257	Protein ERGIC-53	0.0757161	19.0737	7 mH2O vs 0 mm H2O	0.304773	0.532543	no hit
RPL28	P46779	60S ribosomal protein L28	0.0580945	21.248	7 mH2O vs 0 mm H2O	0.305453	0.532543	no hit
MACF1	Q9UPN3	Microtubule-actin cross-linking factor 1, isoforms 1/2/3/4/5	0.0578895	19.0594	7 mH2O vs 0 mm H2O	0.310239	0.537951	no hit
DARS1	P14868	Aspartate--tRNA ligase, cytoplasmic	0.0466309	18.3172	7 mH2O vs 0 mm H2O	0.312491	0.537951	no hit
IMPDH2	P12268	Inosine-5'-monophosphate dehydrogenase 2	0.0539436	17.6064	7 mH2O vs 0 mm H2O	0.313401	0.537951	no hit
RAB10	P61026	Ras-related protein Rab-10	0.0733778	15.8919	7 mH2O vs 0 mm H2O	0.317426	0.541676	no hit
MSN	P26038	Moesin	-0.0564263	18.7723	7 mH2O vs 0 mm H2O	0.321699	0.541676	no hit
RAP1A	P62834	Ras-related protein Rap-1A	-0.0474213	20.3901	7 mH2O vs 0 mm H2O	0.324664	0.541676	no hit
VDAC1	P21796	Voltage-dependent anion-selective channel protein 1	0.0791911	20.4315	7 mH2O vs 0 mm H2O	0.325057	0.541676	no hit
VAPA	Q9P0L0	Vesicle-associated membrane protein-associated protein A	0.166731	16.6674	7 mH2O vs 0 mm H2O	0.325285	0.541676	no hit
RPL24	P83731	60S ribosomal protein L24	0.114962	15.4183	7 mH2O vs 0 mm H2O	0.325919	0.541676	no hit
RPS3A	P61247	40S ribosomal protein S3a	0.0398421	21.1448	7 mH2O vs 0 mm H2O	0.326958	0.541676	no hit
S100A11	P31949	Protein S100-A11	-0.0489134	19.6817	7 mH2O vs 0 mm H2O	0.332199	0.547635	no hit
RPS5	P46782	40S ribosomal protein S5	-0.078492	21.1679	7 mH2O vs 0 mm H2O	0.341286	0.557563	no hit
PLEC	Q15149	Plectin	0.0417449	23.087	7 mH2O vs 0 mm H2O	0.34157	0.557563	no hit
CYB5R3	P00387	NADH-cytochrome b5 reductase 3	-0.0366484	19.7278	7 mH2O vs 0 mm H2O	0.343669	0.558253	no hit
PAPSS2	O95340	Bifunctional 3'-phosphoadenosine 5'-phosphosulfate synthase 2	-0.0668872	19.6276	7 mH2O vs 0 mm H2O	0.348093	0.562694	no hit
DHX9	Q08211	ATP-dependent RNA helicase A	-0.0726332	16.0007	7 mH2O vs 0 mm H2O	0.351908	0.566114	no hit
RPL34	P49207	60S ribosomal protein L34	0.0532016	19.2349	7 mH2O vs 0 mm H2O	0.360479	0.576749	no hit
PHB2	Q99623	Prohibitin-2	0.0847038	20.0753	7 mH2O vs 0 mm H2O	0.364102	0.576749	no hit
CAVIN1	Q6NZI2	Caveolae-associated protein 1	-0.0537093	19.4884	7 mH2O vs 0 mm H2O	0.366653	0.576749	no hit
ATP5PD	O75947	ATP synthase subunit d, mitochondrial	0.0568661	17.7918	7 mH2O vs 0 mm H2O	0.3669	0.576749	no hit
KRT8	P05787	Keratin, type II cytoskeletal 8	-0.208827	22.3119	7 mH2O vs 0 mm H2O	0.367179	0.576749	no hit
COL1A1	P02452	Collagen alpha-1(I) chain	0.0405599	19.5061	7 mH2O vs 0 mm H2O	0.372731	0.58272	no hit
RPS2	P15880	40S ribosomal protein S2	-0.0462818	20.3491	7 mH2O vs 0 mm H2O	0.385666	0.600126	no hit
HSP90B1	P14625	Endoplasmin	-0.0676683	20.3659	7 mH2O vs 0 mm H2O	0.393359	0.609249	no hit
STOM	P27105	Stomatin	0.112828	18.2251	7 mH2O vs 0 mm H2O	0.397004	0.612047	no hit
NDUFS2	O75306	NADH dehydrogenase [ubiquinone] iron-sulfur protein 2, mitochondrial	0.0555093	15.9751	7 mH2O vs 0 mm H2O	0.401009	0.615373	no hit
KRT10	P13645	Keratin, type I cytoskeletal 10	-0.189689	21.9681	7 mH2O vs 0 mm H2O	0.402987	0.615571	no hit
DHCR7	Q9UBM7	7-dehydrocholesterol reductase	-0.0518815	16.3296	7 mH2O vs 0 mm H2O	0.409349	0.622424	no hit
C3	P01024	Complement C3	0.0658477	18.4849	7 mH2O vs 0 mm H2O	0.411211	0.622424	no hit
ACLY	P53396	ATP-citrate synthase	-0.0391937	20.5084	7 mH2O vs 0 mm H2O	0.416801	0.626881	no hit
H1-5	P16401	Histone H1.5	0.183936	22.0484	7 mH2O vs 0 mm H2O	0.417921	0.626881	no hit
TINAGL1	Q9GZM7	Tubulointerstitial nephritis antigen-like	-0.0562933	19.3152	7 mH2O vs 0 mm H2O	0.430021	0.642139	no hit
GNAI2	P04899	Guanine nucleotide-binding protein G(i) subunit alpha-2	-0.0423071	19.495	7 mH2O vs 0 mm H2O	0.432386	0.642788	no hit
PDLIM5	Q96HC4	PDZ and LIM domain protein 5	-0.0953384	17.8332	7 mH2O vs 0 mm H2O	0.435462	0.64339	no hit
ARF4	P18085	ADP-ribosylation factor 4	0.0542642	18.5262	7 mH2O vs 0 mm H2O	0.436655	0.64339	no hit
HSPE1	P61604	10 kDa heat shock protein, mitochondrial	0.0508544	17.7832	7 mH2O vs 0 mm H2O	0.441819	0.646159	no hit
KIF5B	P33176	Kinesin-1 heavy chain	-0.0607892	14.9468	7 mH2O vs 0 mm H2O	0.443503	0.646159	no hit
RPS25	P62851	40S ribosomal protein S25	0.0548663	18.6137	7 mH2O vs 0 mm H2O	0.444416	0.646159	no hit
HM13	Q8TCT9	Minor histocompatibility antigen H13	0.0654982	17.1465	7 mH2O vs 0 mm H2O	0.448041	0.646159	no hit
SPTBN1	Q01082	Spectrin beta chain, non-erythrocytic 1	0.0480084	18.2872	7 mH2O vs 0 mm H2O	0.448236	0.646159	no hit
HTRA1	Q92743	Serine protease HTRA1	-0.0719818	19.8851	7 mH2O vs 0 mm H2O	0.452832	0.64997	no hit
RPLP2	P05387	60S acidic ribosomal protein P2	0.0526482	18.749	7 mH2O vs 0 mm H2O	0.458156	0.654789	no hit
SPTAN1	Q13813	Spectrin alpha chain, non-erythrocytic 1	-0.075936	18.2457	7 mH2O vs 0 mm H2O	0.467766	0.663856	no hit
DYNC1H1	Q14204	Cytoplasmic dynein 1 heavy chain 1	-0.0289334	21.3303	7 mH2O vs 0 mm H2O	0.470458	0.663856	no hit
RACK1	P63244	Receptor of activated protein C kinase 1	0.0320525	20.0579	7 mH2O vs 0 mm H2O	0.47048	0.663856	no hit
EIF4G2	P78344	Eukaryotic translation initiation factor 4 gamma 2	0.0381164	18.6747	7 mH2O vs 0 mm H2O	0.472773	0.664275	no hit
RPL15	P61313	60S ribosomal protein L15	-0.0461826	19.9791	7 mH2O vs 0 mm H2O	0.475455	0.665238	no hit
HSPA5	P11021	Endoplasmic reticulum chaperone BiP	-0.0459196	21.8951	7 mH2O vs 0 mm H2O	0.48788	0.677142	no hit
ACSL3	O95573	Fatty acid CoA ligase Acsl3	-0.032082	18.898	7 mH2O vs 0 mm H2O	0.490229	0.677142	no hit
VASP	P50552	Vasodilator-stimulated phosphoprotein	-0.0552809	16.9926	7 mH2O vs 0 mm H2O	0.492949	0.677142	no hit
FLOT1	O75955	Flotillin-1	0.0439958	18.4747	7 mH2O vs 0 mm H2O	0.493099	0.677142	no hit
MYL6	P60660	Myosin light polypeptide 6	0.0616676	21.826	7 mH2O vs 0 mm H2O	0.49413	0.677142	no hit
COL5A1	P20908	Collagen alpha-1(V) chain	0.0420218	19.6582	7 mH2O vs 0 mm H2O	0.49803	0.679689	no hit
EIF4A1	P60842	Eukaryotic initiation factor 4A-I	-0.0301333	21.2087	7 mH2O vs 0 mm H2O	0.517842	0.699774	no hit
SHMT2	P34897	Serine hydroxymethyltransferase, mitochondrial	0.0404803	17.5884	7 mH2O vs 0 mm H2O	0.518968	0.699774	no hit
HSPB1	P04792	Heat shock protein beta-1	-0.03225	20.5849	7 mH2O vs 0 mm H2O	0.519052	0.699774	no hit
RPL18A	Q02543	60S ribosomal protein L18a	-0.0255302	20.5782	7 mH2O vs 0 mm H2O	0.523294	0.702648	no hit
TMEM43	Q9BTV4	Transmembrane protein 43	-0.0542499	18.66	7 mH2O vs 0 mm H2O	0.532793	0.712531	no hit
SAMM50	Q9Y512	Sorting and assembly machinery component 50 homolog	-0.0470646	14.1556	7 mH2O vs 0 mm H2O	0.536078	0.714056	no hit
RPL27	P61353	60S ribosomal protein L27	0.0412677	19.4029	7 mH2O vs 0 mm H2O	0.539657	0.715959	no hit
RPS8	P62241	40S ribosomal protein S8	-0.0376616	20.4551	7 mH2O vs 0 mm H2O	0.544243	0.719081	no hit
FLNC	Q14315	Filamin-C	0.0288579	20.9436	7 mH2O vs 0 mm H2O	0.546328	0.719081	no hit
AARS1	P49588	Alanine--tRNA ligase, cytoplasmic	0.0435018	16.1235	7 mH2O vs 0 mm H2O	0.551679	0.721782	no hit
VDAC3	Q9Y277	Voltage-dependent anion-selective channel protein 3	-0.0341233	18.979	7 mH2O vs 0 mm H2O	0.552716	0.721782	no hit
LMNB1	P20700	Lamin-B1	-0.0425676	20.3108	7 mH2O vs 0 mm H2O	0.561566	0.729718	no hit
BCAP31	P51572	B-cell receptor-associated protein 31	0.0602318	19.5271	7 mH2O vs 0 mm H2O	0.563176	0.729718	no hit
LMNB2	Q03252	Lamin-B2	-0.0371087	20.4356	7 mH2O vs 0 mm H2O	0.583685	0.743808	no hit
RPS18	P62269	40S ribosomal protein S18	0.0257475	21.5913	7 mH2O vs 0 mm H2O	0.585175	0.743808	no hit
RPL27A	P46776	60S ribosomal protein L27a	0.144424	18.5452	7 mH2O vs 0 mm H2O	0.586997	0.743808	no hit
RSL1D1	O76021	Ribosomal L1 domain-containing protein 1	-0.0501825	14.9952	7 mH2O vs 0 mm H2O	0.587416	0.743808	no hit
RPL30	P62888	60S ribosomal protein L30	-0.0428451	16.6015	7 mH2O vs 0 mm H2O	0.588074	0.743808	no hit
RPL23A	P62750	60S ribosomal protein L23a	-0.055296	20.2401	7 mH2O vs 0 mm H2O	0.588853	0.743808	no hit
LARS1	Q9P2J5	Leucine--tRNA ligase, cytoplasmic	-0.0408379	16.8275	7 mH2O vs 0 mm H2O	0.589686	0.743808	no hit
CFL1	P23528	Cofilin-1	-0.0564236	18.7109	7 mH2O vs 0 mm H2O	0.598782	0.752195	no hit
GARS1	P41250	Glycine--tRNA ligase	-0.0256091	17.4278	7 mH2O vs 0 mm H2O	0.600853	0.752195	no hit
PDHB	P11177	Pyruvate dehydrogenase E1 component subunit beta, mitochondrial	0.0365243	16.7377	7 mH2O vs 0 mm H2O	0.608155	0.756599	no hit
GSN	P06396	Gelsolin	-0.0903009	18.0962	7 mH2O vs 0 mm H2O	0.609177	0.756599	no hit
C5	P01031	Complement C5	0.0350666	18.8277	7 mH2O vs 0 mm H2O	0.612383	0.756599	no hit
HTRA3	P83110	Serine protease HTRA3	0.0477504	17.5247	7 mH2O vs 0 mm H2O	0.613459	0.756599	no hit
CCT6A	P40227	T-complex protein 1 subunit zeta	-0.0301271	18.0884	7 mH2O vs 0 mm H2O	0.62604	0.769266	no hit
DDOST	P39656	Dolichyl-diphosphooligosaccharide--protein glycosyltransferase 48 kDa subunit	0.0343889	18.1202	7 mH2O vs 0 mm H2O	0.630073	0.771376	no hit
CANX	P27824	Calnexin	-0.0431823	20.4212	7 mH2O vs 0 mm H2O	0.633873	0.773185	no hit
LRPPRC	P42704	Leucine-rich PPR motif-containing protein, mitochondrial	-0.029754	19.0884	7 mH2O vs 0 mm H2O	0.641075	0.776563	no hit
MYADM	Q96S97	Myeloid-associated differentiation marker	0.0298228	17.8611	7 mH2O vs 0 mm H2O	0.641305	0.776563	no hit
NID2	Q14112	Nidogen-2	-0.0298681	20.7155	7 mH2O vs 0 mm H2O	0.646369	0.779858	no hit
COL6A1	P12109	Collagen alpha-1(VI) chain	0.0286808	22.0939	7 mH2O vs 0 mm H2O	0.658005	0.79076	no hit
RAB7A	P51149	Ras-related protein Rab-7a	0.0253156	17.5194	7 mH2O vs 0 mm H2O	0.660154	0.79076	no hit
TLN1	Q9Y490	Talin-1	-0.0206795	19.1262	7 mH2O vs 0 mm H2O	0.662581	0.790823	no hit
PSMC5	P62195	26S proteasome regulatory subunit 8	0.0222718	16.4032	7 mH2O vs 0 mm H2O	0.665865	0.791904	no hit
RUVBL1	Q9Y265	RuvB-like 1	-0.0641274	14.1186	7 mH2O vs 0 mm H2O	0.670236	0.793065	no hit
TPM3	P06753	Tropomyosin alpha-3 chain	0.0464928	19.4068	7 mH2O vs 0 mm H2O	0.671604	0.793065	no hit
AHNAK	Q09666	Neuroblast differentiation-associated protein AHNAK	0.034827	20.1625	7 mH2O vs 0 mm H2O	0.684627	0.800112	no hit
COL3A1	P02461	Collagen alpha-1(III) chain	-0.0295572	18.876	7 mH2O vs 0 mm H2O	0.686637	0.800112	no hit
CAD	P27708	CAD protein	-0.0318115	15.1135	7 mH2O vs 0 mm H2O	0.687166	0.800112	no hit
RPL32	P62910	60S ribosomal protein L32	0.0167315	20.2176	7 mH2O vs 0 mm H2O	0.687183	0.800112	no hit
FGB	P02675	Fibrinogen beta chain	0.0239236	26.6471	7 mH2O vs 0 mm H2O	0.693908	0.805127	no hit
EIF3E	P60228	Eukaryotic translation initiation factor 3 subunit E	-0.0191144	17.0028	7 mH2O vs 0 mm H2O	0.699226	0.80848	no hit
CAV1	Q03135	Caveolin-1	0.0218214	21.4062	7 mH2O vs 0 mm H2O	0.704659	0.811943	no hit
MOGS	Q13724	Mannosyl-oligosaccharide glucosidase	0.0235422	16.3134	7 mH2O vs 0 mm H2O	0.716159	0.818441	no hit
FLNA	P21333	Filamin-A	-0.0149069	22.9126	7 mH2O vs 0 mm H2O	0.718515	0.818441	no hit
RPL7	P18124	60S ribosomal protein L7	0.0138433	21.0747	7 mH2O vs 0 mm H2O	0.719495	0.818441	no hit
RPL3	P39023	60S ribosomal protein L3	0.0149782	21.7998	7 mH2O vs 0 mm H2O	0.72013	0.818441	no hit
PSMD2	Q13200	26S proteasome non-ATPase regulatory subunit 2	0.0187771	17.6879	7 mH2O vs 0 mm H2O	0.739543	0.837646	no hit
NDUFA13	Q9P0J0	NADH dehydrogenase [ubiquinone] 1 alpha subcomplex subunit 13	-0.0216233	17.5279	7 mH2O vs 0 mm H2O	0.768141	0.863278	no hit
BGN	P21810	Biglycan	0.0248991	17.7262	7 mH2O vs 0 mm H2O	0.769766	0.863278	no hit
RPL4	P36578	60S ribosomal protein L4	0.010801	20.171	7 mH2O vs 0 mm H2O	0.769951	0.863278	no hit
PSMD12	O00232	26S proteasome non-ATPase regulatory subunit 12	-0.0205169	16.0327	7 mH2O vs 0 mm H2O	0.776904	0.868151	no hit
NDUFB10	O96000	NADH dehydrogenase [ubiquinone] 1 beta subcomplex subunit 10	-0.0199693	17.3985	7 mH2O vs 0 mm H2O	0.780685	0.869459	no hit
FGG	P02679	Fibrinogen gamma chain	-0.0181925	25.0826	7 mH2O vs 0 mm H2O	0.792314	0.879469	no hit
VARS1	P26640	Valine--tRNA ligase	-0.0181814	17.2629	7 mH2O vs 0 mm H2O	0.796216	0.880864	no hit
CHCHD3	Q9NX63	MIC	0.0121566	20.2538	7 mH2O vs 0 mm H2O	0.813493	0.894454	no hit
ANXA1	P04083	Annexin A1	-0.0168107	19.1015	7 mH2O vs 0 mm H2O	0.813872	0.894454	no hit
VDAC2	P45880	Voltage-dependent anion-selective channel protein 2	-0.0097623	21.047	7 mH2O vs 0 mm H2O	0.822247	0.897934	no hit
ATL3	Q6DD88	Atlastin-3	-0.00978926	19.2493	7 mH2O vs 0 mm H2O	0.822432	0.897934	no hit
MVP	Q14764	Major vault protein	-0.00965389	22.3768	7 mH2O vs 0 mm H2O	0.833447	0.906986	no hit
RPL14	P50914	60S ribosomal protein L14	0.0126189	18.627	7 mH2O vs 0 mm H2O	0.840833	0.910266	no hit
CAPZB	P47756	F-actin-capping protein subunit beta	-0.00812435	18.7618	7 mH2O vs 0 mm H2O	0.841928	0.910266	no hit
RPL21	P46778	60S ribosomal protein L21	-0.00964911	19.0144	7 mH2O vs 0 mm H2O	0.84769	0.91353	no hit
MFGE8	Q08431	Lactadherin	0.0111649	17.9639	7 mH2O vs 0 mm H2O	0.851861	0.915063	no hit
GLS	O94925	Glutaminase kidney isoform, mitochondrial	-0.0126852	15.3576	7 mH2O vs 0 mm H2O	0.869013	0.930487	no hit
DECR1	Q16698	2,4-dienoyl-CoA reductase [(3E)-enoyl-CoA-producing], mitochondrial	-0.00840332	19.0393	7 mH2O vs 0 mm H2O	0.874601	0.931371	no hit
CCT8	P50990	T-complex protein 1 subunit theta	-0.00915648	19.074	7 mH2O vs 0 mm H2O	0.875432	0.931371	no hit
TMED2	Q15363	Transmembrane emp24 domain-containing protein 2	-0.00866682	17.2137	7 mH2O vs 0 mm H2O	0.889721	0.943558	no hit
PSMC2	P35998	26S proteasome regulatory subunit 7	0.00585582	17.637	7 mH2O vs 0 mm H2O	0.896146	0.946636	no hit
RPS6	P62753	40S ribosomal protein S6	0.0110784	21.2702	7 mH2O vs 0 mm H2O	0.89831	0.946636	no hit
NDUFA2	O43678	NADH dehydrogenase [ubiquinone] 1 alpha subcomplex subunit 2	-0.00558659	17.9323	7 mH2O vs 0 mm H2O	0.916273	0.960626	no hit
RPS4X	P62701	40S ribosomal protein S4, X isoform	0.00397713	20.1177	7 mH2O vs 0 mm H2O	0.91904	0.960626	no hit
HADHA	P40939	Trifunctional enzyme subunit alpha, mitochondrial	-0.00524808	18.9832	7 mH2O vs 0 mm H2O	0.92024	0.960626	no hit
BANF1	O75531	Barrier-to-autointegration factor	0.00320178	19.4034	7 mH2O vs 0 mm H2O	0.944615	0.968885	no hit
STOML2	Q9UJZ1	Stomatin-like protein 2, mitochondrial	-0.0032028	19.8084	7 mH2O vs 0 mm H2O	0.945203	0.968885	no hit
PSMD13	Q9UNM6	26S proteasome non-ATPase regulatory subunit 13	-0.00300173	18.8778	7 mH2O vs 0 mm H2O	0.947348	0.968885	no hit
CCT5	P48643	T-complex protein 1 subunit epsilon	-0.00343536	18.6523	7 mH2O vs 0 mm H2O	0.948063	0.968885	no hit
MMRN1	Q13201	Multimerin-1	0.00450465	21.0904	7 mH2O vs 0 mm H2O	0.949207	0.968885	no hit
EEF1D	P29692	Elongation factor 1-delta	0.0023698	17.189	7 mH2O vs 0 mm H2O	0.949296	0.968885	no hit
EIF4G1	Q04637	Eukaryotic translation initiation factor 4 gamma 1	-0.00322896	17.5887	7 mH2O vs 0 mm H2O	0.949392	0.968885	no hit
TAGLN	Q01995	Transgelin	0.00470134	18.8149	7 mH2O vs 0 mm H2O	0.951427	0.968885	no hit
COL4A2	P08572	Collagen alpha-2(IV) chain	-0.00520382	21.5849	7 mH2O vs 0 mm H2O	0.960607	0.97525	no hit
PLOD2	O00469	Procollagen-lysine,2-oxoglutarate 5-dioxygenase 2	-0.00138964	18.3233	7 mH2O vs 0 mm H2O	0.974863	0.984944	no hit
RPS20	P60866	40S ribosomal protein S20	0.00252955	19.9518	7 mH2O vs 0 mm H2O	0.976071	0.984944	no hit
RPS9	P46781	40S ribosomal protein S9	0.000665791	21.3062	7 mH2O vs 0 mm H2O	0.987365	0.992766	no hit
MTCH2	Q9Y6C9	Mitochondrial carrier homolog 2	0.000855092	19.0015	7 mH2O vs 0 mm H2O	0.989785	0.992766	no hit
SSBP1	Q04837	Single-stranded DNA-binding protein, mitochondrial	0.000135109	18.417	7 mH2O vs 0 mm H2O	0.997909	0.997909	no hit
TMED2	Q15363	Transmembrane emp24 domain-containing protein 2	-0.238724	17.2137	7 mH2O vs 3 mm H2O	0.00192957	0.472425	no hit
F2	P00734	Prothrombin	0.255529	16.1066	7 mH2O vs 3 mm H2O	0.00283739	0.472425	no hit
NSF	P46459	Vesicle-fusing ATPase	0.218544	14.8616	7 mH2O vs 3 mm H2O	0.00473073	0.493548	no hit
TCP1	P17987	T-complex protein 1 subunit alpha	0.338337	19.0841	7 mH2O vs 3 mm H2O	0.00819136	0.493548	no hit
CAPZA1	P52907	F-actin-capping protein subunit alpha-1	0.26039	16.0724	7 mH2O vs 3 mm H2O	0.010424	0.493548	no hit
THBS1	P07996	Thrombospondin-1	-0.138329	22.9572	7 mH2O vs 3 mm H2O	0.0110277	0.493548	no hit
FLOT2	Q14254	Flotillin-2	0.17893	17.9642	7 mH2O vs 3 mm H2O	0.014004	0.493548	no hit
LAMC1	P11047	Laminin subunit gamma-1	0.181886	21.1875	7 mH2O vs 3 mm H2O	0.0141296	0.493548	no hit
KIF5B	P33176	Kinesin-1 heavy chain	-0.215611	14.9468	7 mH2O vs 3 mm H2O	0.0152013	0.493548	no hit
SLC25A5	P05141	ADP/ATP translocase 2	-0.140337	21.67	7 mH2O vs 3 mm H2O	0.0156858	0.493548	no hit
SRPX2	O60687	Sushi repeat-containing protein SRPX2	-0.245937	17.803	7 mH2O vs 3 mm H2O	0.0201918	0.493548	no hit
PRSS23	O95084	Serine protease 23	-0.157393	19.7219	7 mH2O vs 3 mm H2O	0.0215162	0.493548	no hit
RPS7	P62081	40S ribosomal protein S7	-0.205517	18.6909	7 mH2O vs 3 mm H2O	0.0240048	0.493548	no hit
BCAP31	P51572	B-cell receptor-associated protein 31	-0.2586	19.5271	7 mH2O vs 3 mm H2O	0.0246615	0.493548	no hit
UGP2	Q16851	UTP--glucose-1-phosphate uridylyltransferase	0.123383	16.2804	7 mH2O vs 3 mm H2O	0.0262374	0.493548	no hit
DHX9	Q08211	ATP-dependent RNA helicase A	0.18904	16.0007	7 mH2O vs 3 mm H2O	0.0262592	0.493548	no hit
SNRPD3	P62318	Small nuclear ribonucleoprotein Sm D3	0.116096	19.0402	7 mH2O vs 3 mm H2O	0.0281452	0.493548	no hit
A2M	P01023	Alpha-2-macroglobulin	0.125333	19.9921	7 mH2O vs 3 mm H2O	0.0290782	0.493548	no hit
HSP90B1	P14625	Endoplasmin	0.187782	20.3659	7 mH2O vs 3 mm H2O	0.0295503	0.493548	no hit
SND1	Q7KZF4	Staphylococcal nuclease domain-containing protein 1	0.136472	17.0454	7 mH2O vs 3 mm H2O	0.0296425	0.493548	no hit
RPL23	P62829	60S ribosomal protein L23	0.0883815	19.6908	7 mH2O vs 3 mm H2O	0.031159	0.494093	no hit
HSPE1	P61604	10 kDa heat shock protein, mitochondrial	0.153086	17.7832	7 mH2O vs 3 mm H2O	0.0331566	0.501871	no hit
PAPSS2	O95340	Bifunctional 3'-phosphoadenosine 5'-phosphosulfate synthase 2	-0.162127	19.6276	7 mH2O vs 3 mm H2O	0.034938	0.503855	no hit
SEC11A	P67812	Signal peptidase complex catalytic subunit SEC11A	-0.110443	18.6553	7 mH2O vs 3 mm H2O	0.0363139	0.503855	no hit
CTSB	P07858	Cathepsin B	-0.150926	18.181	7 mH2O vs 3 mm H2O	0.040727	0.512429	no hit
HSD17B4	P51659	Peroxisomal multifunctional enzyme type 2	0.226037	15.8982	7 mH2O vs 3 mm H2O	0.0412099	0.512429	no hit
HSPA9	P38646	Stress-70 protein, mitochondrial	-0.245365	20.255	7 mH2O vs 3 mm H2O	0.0416382	0.512429	no hit
FSCN1	Q16658	Fascin	-0.137283	17.2235	7 mH2O vs 3 mm H2O	0.0435211	0.512429	no hit
PXDN	Q92626	Peroxidasin homolog	-0.128201	20.1191	7 mH2O vs 3 mm H2O	0.044626	0.512429	no hit
DDB1	Q16531	DNA damage-binding protein 1	0.114106	16.9993	7 mH2O vs 3 mm H2O	0.0500345	0.555382	no hit
BANF1	O75531	Barrier-to-autointegration factor	-0.0948237	19.4034	7 mH2O vs 3 mm H2O	0.0565284	0.567352	no hit
ADAMTS4	O75173	A disintegrin and metalloproteinase with thrombospondin motifs 4	0.177723	16.2232	7 mH2O vs 3 mm H2O	0.0566607	0.567352	no hit
CAD	P27708	CAD protein	0.161259	15.1135	7 mH2O vs 3 mm H2O	0.0575186	0.567352	no hit
CYB5R3	P00387	NADH-cytochrome b5 reductase 3	-0.0776742	19.7278	7 mH2O vs 3 mm H2O	0.0579278	0.567352	no hit
SHMT2	P34897	Serine hydroxymethyltransferase, mitochondrial	0.125153	17.5884	7 mH2O vs 3 mm H2O	0.0615672	0.585768	no hit
GANAB	Q14697	Neutral alpha-glucosidase AB	-0.110718	19.3779	7 mH2O vs 3 mm H2O	0.0671947	0.621551	no hit
VDAC3	Q9Y277	Voltage-dependent anion-selective channel protein 3	0.109508	18.979	7 mH2O vs 3 mm H2O	0.0727467	0.652145	no hit
MMRN2	Q9H8L6	Multimerin-2	0.165713	19.6354	7 mH2O vs 3 mm H2O	0.0758192	0.652145	no hit
HSD17B12	Q53GQ0	Very-long-chain 3-oxoacyl-CoA reductase	0.143447	17.6167	7 mH2O vs 3 mm H2O	0.0777642	0.652145	no hit
LTBP1	Q14766	Latent-transforming growth factor beta-binding protein 1	-0.131152	19.9748	7 mH2O vs 3 mm H2O	0.0805331	0.652145	no hit
RPL8	P62917	60S ribosomal protein L8	-0.239596	20.0792	7 mH2O vs 3 mm H2O	0.08472	0.652145	no hit
PRDX4	Q13162	Peroxiredoxin-4	-0.100358	19.1713	7 mH2O vs 3 mm H2O	0.0872309	0.652145	no hit
STOM	P27105	Stomatin	-0.238563	18.2251	7 mH2O vs 3 mm H2O	0.0872511	0.652145	no hit
IMPDH2	P12268	Inosine-5'-monophosphate dehydrogenase 2	0.0947069	17.6064	7 mH2O vs 3 mm H2O	0.0888342	0.652145	no hit
GAPDH	P04406	Glyceraldehyde-3-phosphate dehydrogenase	-0.114482	20.9877	7 mH2O vs 3 mm H2O	0.0900007	0.652145	no hit
COL4A2	P08572	Collagen alpha-2(IV) chain	-0.189568	21.5849	7 mH2O vs 3 mm H2O	0.090086	0.652145	no hit
RPL17	P18621	60S ribosomal protein L17	0.373381	15.4367	7 mH2O vs 3 mm H2O	0.0952811	0.675077	no hit
MFAP2	P55001	Microfibrillar-associated protein 2	-0.195282	18.7557	7 mH2O vs 3 mm H2O	0.0977485	0.67813	no hit
KRT9	P35527	Keratin, type I cytoskeletal 9	-0.230994	19.0598	7 mH2O vs 3 mm H2O	0.100978	0.686239	no hit
SEC61B	P60468	Protein transport protein Sec61 subunit beta	0.110895	17.6729	7 mH2O vs 3 mm H2O	0.104755	0.69767	no hit
PSMD13	Q9UNM6	26S proteasome non-ATPase regulatory subunit 13	0.0769618	18.8778	7 mH2O vs 3 mm H2O	0.10848	0.705638	no hit
DECR1	Q16698	2,4-dienoyl-CoA reductase [(3E)-enoyl-CoA-producing], mitochondrial	0.089477	19.0393	7 mH2O vs 3 mm H2O	0.110765	0.705638	no hit
CALD1	Q05682	Caldesmon	-0.125644	19.9362	7 mH2O vs 3 mm H2O	0.113568	0.705638	no hit
GREM1	O60565	Gremlin-1	-0.374067	13.9475	7 mH2O vs 3 mm H2O	0.116262	0.705638	no hit
ACSL3	O95573	Fatty acid CoA ligase Acsl3	-0.0759813	18.898	7 mH2O vs 3 mm H2O	0.116891	0.705638	no hit
IDH2	P48735	Isocitrate dehydrogenase [NADP], mitochondrial	-0.287964	15.2268	7 mH2O vs 3 mm H2O	0.119755	0.705638	no hit
S100A11	P31949	Protein S100-A11	-0.0806635	19.6817	7 mH2O vs 3 mm H2O	0.120911	0.705638	no hit
CSRP1	P21291	Cysteine and glycine-rich protein 1	-0.0701215	18.1844	7 mH2O vs 3 mm H2O	0.12803	0.705638	no hit
HADHA	P40939	Trifunctional enzyme subunit alpha, mitochondrial	0.0834486	18.9832	7 mH2O vs 3 mm H2O	0.128968	0.705638	no hit
HTRA3	P83110	Serine protease HTRA3	0.148616	17.5247	7 mH2O vs 3 mm H2O	0.13164	0.705638	no hit
PRDX1	Q06830	Peroxiredoxin-1	-0.140988	20.7499	7 mH2O vs 3 mm H2O	0.135232	0.705638	no hit
ARPC4	P59998	Actin-related protein 2/3 complex subunit 4	-0.151358	18.8416	7 mH2O vs 3 mm H2O	0.135685	0.705638	no hit
TUFM	P49411	Elongation factor Tu, mitochondrial	-0.0692699	19.9269	7 mH2O vs 3 mm H2O	0.136354	0.705638	no hit
ALDOA	P04075	Fructose-bisphosphate aldolase A	-0.0808868	20.9754	7 mH2O vs 3 mm H2O	0.136394	0.705638	no hit
LMAN1	P49257	Protein ERGIC-53	-0.112167	19.0737	7 mH2O vs 3 mm H2O	0.137737	0.705638	no hit
LMNA	P02545	Prelamin-A/C	0.0882905	22.8171	7 mH2O vs 3 mm H2O	0.142688	0.719924	no hit
COX5B	P10606	Cytochrome c oxidase subunit 5B, mitochondrial	-0.0869905	18.8937	7 mH2O vs 3 mm H2O	0.148048	0.72778	no hit
PDHB	P11177	Pyruvate dehydrogenase E1 component subunit beta, mitochondrial	0.106865	16.7377	7 mH2O vs 3 mm H2O	0.148616	0.72778	no hit
STOML2	Q9UJZ1	Stomatin-like protein 2, mitochondrial	-0.0691837	19.8084	7 mH2O vs 3 mm H2O	0.154504	0.730165	no hit
SPTBN1	Q01082	Spectrin beta chain, non-erythrocytic 1	0.092838	18.2872	7 mH2O vs 3 mm H2O	0.154738	0.730165	no hit
MAP1B	P46821	Microtubule-associated protein 1B	0.167011	15.3823	7 mH2O vs 3 mm H2O	0.157608	0.730165	no hit
KRT7	P08729	Keratin, type II cytoskeletal 7	-0.0826056	19.4397	7 mH2O vs 3 mm H2O	0.159588	0.730165	no hit
HNRNPU	Q00839	Heterogeneous nuclear ribonucleoprotein U	-0.107451	19.033	7 mH2O vs 3 mm H2O	0.162806	0.730165	no hit
RPS14	P62263	40S ribosomal protein S14	0.0661725	18.6261	7 mH2O vs 3 mm H2O	0.162897	0.730165	no hit
RPL21	P46778	60S ribosomal protein L21	-0.0726382	19.0144	7 mH2O vs 3 mm H2O	0.164452	0.730165	no hit
IMMT	Q16891	MIC	0.085862	20.0056	7 mH2O vs 3 mm H2O	0.171909	0.730686	no hit
AHCY	P23526	Adenosylhomocysteinase	0.0832607	18.0434	7 mH2O vs 3 mm H2O	0.17294	0.730686	no hit
FLNB	O75369	Filamin-B	-0.069114	20.9035	7 mH2O vs 3 mm H2O	0.17614	0.730686	no hit
RPS20	P60866	40S ribosomal protein S20	-0.117746	19.9518	7 mH2O vs 3 mm H2O	0.178622	0.730686	no hit
RPL14	P50914	60S ribosomal protein L14	-0.0875697	18.627	7 mH2O vs 3 mm H2O	0.179041	0.730686	no hit
PHGDH	O43175	D-3-phosphoglycerate dehydrogenase	0.066941	16.6667	7 mH2O vs 3 mm H2O	0.179782	0.730686	no hit
TUBB6	Q9BUF5	Tubulin beta-6 chain	0.0498145	21.2901	7 mH2O vs 3 mm H2O	0.179929	0.730686	no hit
CCT2	P78371	T-complex protein 1 subunit beta	-0.0510754	19.6924	7 mH2O vs 3 mm H2O	0.188034	0.742085	no hit
NDUFA10	O95299	NADH dehydrogenase [ubiquinone] 1 alpha subcomplex subunit 10, mitochondrial	0.0977938	16.6286	7 mH2O vs 3 mm H2O	0.189388	0.742085	no hit
VASP	P50552	Vasodilator-stimulated phosphoprotein	-0.108019	16.9926	7 mH2O vs 3 mm H2O	0.1916	0.742085	no hit
GCN1	Q92616	eIF-2-alpha kinase activator GCN1	-0.102979	16.0687	7 mH2O vs 3 mm H2O	0.194551	0.742085	no hit
RPL15	P61313	60S ribosomal protein L15	-0.0854318	19.9791	7 mH2O vs 3 mm H2O	0.197403	0.742085	no hit
CYB5R1	Q9UHQ9	NADH-cytochrome b5 reductase 1	-0.070542	17.7626	7 mH2O vs 3 mm H2O	0.198164	0.742085	no hit
STT3A	P46977	Dolichyl-diphosphooligosaccharide--protein glycosyltransferase subunit STT3A	0.131466	19.1682	7 mH2O vs 3 mm H2O	0.199893	0.742085	no hit
RPL18A	Q02543	60S ribosomal protein L18a	-0.0525174	20.5782	7 mH2O vs 3 mm H2O	0.200563	0.742085	no hit
TOMM40	O96008	Mitochondrial import receptor subunit TOM40 homolog	0.151902	16.4067	7 mH2O vs 3 mm H2O	0.203345	0.74411	no hit
BGN	P21810	Biglycan	-0.109414	17.7262	7 mH2O vs 3 mm H2O	0.212157	0.755535	no hit
RPL32	P62910	60S ribosomal protein L32	-0.053076	20.2176	7 mH2O vs 3 mm H2O	0.214413	0.755535	no hit
RPL4	P36578	60S ribosomal protein L4	-0.047047	20.171	7 mH2O vs 3 mm H2O	0.216302	0.755535	no hit
ACLY	P53396	ATP-citrate synthase	-0.0606442	20.5084	7 mH2O vs 3 mm H2O	0.217167	0.755535	no hit
FGB	P02675	Fibrinogen beta chain	0.0770532	26.6471	7 mH2O vs 3 mm H2O	0.217812	0.755535	no hit
RPL27A	P46776	60S ribosomal protein L27a	-0.328478	18.5452	7 mH2O vs 3 mm H2O	0.227745	0.781848	no hit
CCT5	P48643	T-complex protein 1 subunit epsilon	0.0648519	18.6523	7 mH2O vs 3 mm H2O	0.232416	0.786606	no hit
PKM	P14618	Pyruvate kinase PKM	-0.0649371	21.1194	7 mH2O vs 3 mm H2O	0.233856	0.786606	no hit
MYO1C	O00159	Unconventional myosin-Ic	0.0653126	19.2031	7 mH2O vs 3 mm H2O	0.238016	0.792593	no hit
HTRA1	Q92743	Serine protease HTRA1	-0.113889	19.8851	7 mH2O vs 3 mm H2O	0.242713	0.800232	no hit
RPL11	P62913	60S ribosomal protein L11	-0.0704056	20.1979	7 mH2O vs 3 mm H2O	0.259903	0.804945	no hit
DLAT	P10515	Dihydrolipoyllysine-residue acetyltransferase component of pyruvate dehydrogenase complex, mitochondrial	0.106164	17.1302	7 mH2O vs 3 mm H2O	0.26959	0.804945	no hit
COL6A2	P12110	Collagen alpha-2(VI) chain	-0.0605282	23.0375	7 mH2O vs 3 mm H2O	0.270951	0.804945	no hit
RPL31	P62899	60S ribosomal protein L31	-0.0586751	20.0416	7 mH2O vs 3 mm H2O	0.273782	0.804945	no hit
FBN1	P35555	Fibrillin-1	-0.0710764	21.779	7 mH2O vs 3 mm H2O	0.27501	0.804945	no hit
COL3A1	P02461	Collagen alpha-1(III) chain	-0.0816739	18.876	7 mH2O vs 3 mm H2O	0.275104	0.804945	no hit
SRPX	P78539	Sushi repeat-containing protein SRPX	-0.0651106	19.3275	7 mH2O vs 3 mm H2O	0.277642	0.804945	no hit
GLS	O94925	Glutaminase kidney isoform, mitochondrial	0.0854493	15.3576	7 mH2O vs 3 mm H2O	0.277974	0.804945	no hit
EIF4G1	Q04637	Eukaryotic translation initiation factor 4 gamma 1	0.0564503	17.5887	7 mH2O vs 3 mm H2O	0.278706	0.804945	no hit
PSMD12	O00232	26S proteasome non-ATPase regulatory subunit 12	0.0801807	16.0327	7 mH2O vs 3 mm H2O	0.278925	0.804945	no hit
CLU	P10909	Clusterin	-0.0724316	20.6489	7 mH2O vs 3 mm H2O	0.280368	0.804945	no hit
MYO1B	O43795	Unconventional myosin-Ib	-0.192193	15.6025	7 mH2O vs 3 mm H2O	0.283668	0.804945	no hit
FN1	P02751	Fibronectin	-0.0737322	25.9391	7 mH2O vs 3 mm H2O	0.283715	0.804945	no hit
FGG	P02679	Fibrinogen gamma chain	0.0756307	25.0826	7 mH2O vs 3 mm H2O	0.284337	0.804945	no hit
RPS19	P39019	40S ribosomal protein S19	0.0858616	16.5427	7 mH2O vs 3 mm H2O	0.289286	0.804945	no hit
RPS15A	P62244	40S ribosomal protein S15a	-0.0549923	16.8172	7 mH2O vs 3 mm H2O	0.290027	0.804945	no hit
CFL1	P23528	Cofilin-1	0.115007	18.7109	7 mH2O vs 3 mm H2O	0.29181	0.804945	no hit
HNRNPA2B1	P22626	Heterogeneous nuclear ribonucleoproteins A2/B1	0.0877501	18.5362	7 mH2O vs 3 mm H2O	0.299249	0.804945	no hit
P4HB	P07237	Protein disulfide-isomerase	0.0625015	19.2593	7 mH2O vs 3 mm H2O	0.30068	0.804945	no hit
FBN2	P35556	Fibrillin-2	-0.111219	19.478	7 mH2O vs 3 mm H2O	0.303296	0.804945	no hit
ACTN4	O43707	Alpha-actinin-4	-0.0522967	20.9198	7 mH2O vs 3 mm H2O	0.312185	0.804945	no hit
RPL23A	P62750	60S ribosomal protein L23a	-0.104821	20.2401	7 mH2O vs 3 mm H2O	0.312798	0.804945	no hit
TMED10	P49755	Transmembrane emp24 domain-containing protein 10	0.108327	16.9307	7 mH2O vs 3 mm H2O	0.313345	0.804945	no hit
PSMD2	Q13200	26S proteasome non-ATPase regulatory subunit 2	0.0579811	17.6879	7 mH2O vs 3 mm H2O	0.313622	0.804945	no hit
RAB10	P61026	Ras-related protein Rab-10	0.0731694	15.8919	7 mH2O vs 3 mm H2O	0.318748	0.804945	no hit
PTGES3	Q15185	Prostaglandin E synthase 3	-0.0744264	20.0316	7 mH2O vs 3 mm H2O	0.321605	0.804945	no hit
CAVIN1	Q6NZI2	Caveolae-associated protein 1	0.0585999	19.4884	7 mH2O vs 3 mm H2O	0.326133	0.804945	no hit
RAB7A	P51149	Ras-related protein Rab-7a	0.0571579	17.5194	7 mH2O vs 3 mm H2O	0.328412	0.804945	no hit
NDUFA2	O43678	NADH dehydrogenase [ubiquinone] 1 alpha subcomplex subunit 2	0.0528181	17.9323	7 mH2O vs 3 mm H2O	0.329591	0.804945	no hit
EEF2	P13639	Elongation factor 2	-0.0409972	21.4855	7 mH2O vs 3 mm H2O	0.330478	0.804945	no hit
RPL6	Q02878	60S ribosomal protein L6	0.0423484	21.6788	7 mH2O vs 3 mm H2O	0.331654	0.804945	no hit
C5	P01031	Complement C5	0.0679441	18.8277	7 mH2O vs 3 mm H2O	0.333012	0.804945	no hit
RAP1A	P62834	Ras-related protein Rap-1A	-0.0465021	20.3901	7 mH2O vs 3 mm H2O	0.333773	0.804945	no hit
ANXA1	P04083	Annexin A1	0.0700398	19.1015	7 mH2O vs 3 mm H2O	0.335314	0.804945	no hit
RPS5	P46782	40S ribosomal protein S5	-0.0793862	21.1679	7 mH2O vs 3 mm H2O	0.336014	0.804945	no hit
HM13	Q8TCT9	Minor histocompatibility antigen H13	0.0825702	17.1465	7 mH2O vs 3 mm H2O	0.342109	0.804945	no hit
KRT18	P05783	Keratin, type I cytoskeletal 18	-0.0988528	21.5048	7 mH2O vs 3 mm H2O	0.342878	0.804945	no hit
FLNA	P21333	Filamin-A	-0.0397276	22.9126	7 mH2O vs 3 mm H2O	0.344341	0.804945	no hit
CALR	P27797	Calreticulin	0.0971799	18.6999	7 mH2O vs 3 mm H2O	0.345673	0.804945	no hit
RPLP2	P05387	60S acidic ribosomal protein P2	0.0671716	18.749	7 mH2O vs 3 mm H2O	0.347187	0.804945	no hit
NDUFB10	O96000	NADH dehydrogenase [ubiquinone] 1 beta subcomplex subunit 10	-0.0682421	17.3985	7 mH2O vs 3 mm H2O	0.349279	0.804945	no hit
PFKL	P17858	ATP-dependent 6-phosphofructokinase, liver type	-0.0795479	19.5387	7 mH2O vs 3 mm H2O	0.351842	0.804945	no hit
ARF4	P18085	ADP-ribosylation factor 4	0.0650128	18.5262	7 mH2O vs 3 mm H2O	0.353898	0.804945	no hit
MTCH2	Q9Y6C9	Mitochondrial carrier homolog 2	-0.0630005	19.0015	7 mH2O vs 3 mm H2O	0.35403	0.804945	no hit
RPS18	P62269	40S ribosomal protein S18	-0.0440356	21.5913	7 mH2O vs 3 mm H2O	0.356025	0.804945	no hit
ARPC1B	O15143	Actin-related protein 2/3 complex subunit 1B	-0.0563792	19.5942	7 mH2O vs 3 mm H2O	0.356056	0.804945	no hit
C3	P01024	Complement C3	0.0739512	18.4849	7 mH2O vs 3 mm H2O	0.357753	0.804945	no hit
AARS1	P49588	Alanine--tRNA ligase, cytoplasmic	0.0669599	16.1235	7 mH2O vs 3 mm H2O	0.364182	0.806072	no hit
NID2	Q14112	Nidogen-2	-0.0597906	20.7155	7 mH2O vs 3 mm H2O	0.364421	0.806072	no hit
LETM1	O95202	Mitochondrial proton/calcium exchanger protein	0.0705116	17.4133	7 mH2O vs 3 mm H2O	0.365516	0.806072	no hit
HNRNPK	P61978	Heterogeneous nuclear ribonucleoprotein K	-0.0695615	19.9572	7 mH2O vs 3 mm H2O	0.373806	0.80806	no hit
SAMM50	Q9Y512	Sorting and assembly machinery component 50 homolog	0.0680183	14.1556	7 mH2O vs 3 mm H2O	0.375169	0.80806	no hit
ETF1	P62495	Eukaryotic peptide chain release factor subunit 1	0.0753784	16.6003	7 mH2O vs 3 mm H2O	0.375259	0.80806	no hit
COL6A1	P12109	Collagen alpha-1(VI) chain	-0.0580402	22.0939	7 mH2O vs 3 mm H2O	0.376124	0.80806	no hit
LAMA4	Q16363	Laminin subunit alpha-4	0.0383229	21.3808	7 mH2O vs 3 mm H2O	0.398389	0.850407	no hit
RPL24	P83731	60S ribosomal protein L24	0.0953077	15.4183	7 mH2O vs 3 mm H2O	0.412574	0.872424	no hit
ACTN1	P12814	Alpha-actinin-1	-0.0347053	21.4115	7 mH2O vs 3 mm H2O	0.414996	0.872424	no hit
CAPZB	P47756	F-actin-capping protein subunit beta	0.0333129	18.7618	7 mH2O vs 3 mm H2O	0.419366	0.872424	no hit
LRRC59	Q96AG4	Leucine-rich repeat-containing protein 59	-0.0524425	17.7928	7 mH2O vs 3 mm H2O	0.420908	0.872424	no hit
MYH10	P35580	Myosin-10	0.0562946	23.5513	7 mH2O vs 3 mm H2O	0.42279	0.872424	no hit
EHD2	Q9NZN4	EH domain-containing protein 2	0.0434513	17.3294	7 mH2O vs 3 mm H2O	0.426076	0.872424	no hit
LGALS1	P09382	Galectin-1	-0.0480676	19.9319	7 mH2O vs 3 mm H2O	0.427043	0.872424	no hit
COL6A3	P12111	Collagen alpha-3(VI) chain	-0.0424791	25.2511	7 mH2O vs 3 mm H2O	0.437775	0.888896	no hit
HSPG2	P98160	Basement membrane-specific heparan sulfate proteoglycan core protein	-0.0390185	24.7442	7 mH2O vs 3 mm H2O	0.447994	0.890529	no hit
RPS4X	P62701	40S ribosomal protein S4, X isoform	-0.0300168	20.1177	7 mH2O vs 3 mm H2O	0.448268	0.890529	no hit
RPS16	P62249	40S ribosomal protein S16	0.045651	21.0209	7 mH2O vs 3 mm H2O	0.450413	0.890529	no hit
TAGLN	Q01995	Transgelin	-0.0586242	18.8149	7 mH2O vs 3 mm H2O	0.452706	0.890529	no hit
PRKDC	P78527	DNA-dependent protein kinase catalytic subunit	0.031033	19.3869	7 mH2O vs 3 mm H2O	0.454841	0.890529	no hit
VCL	P18206	Vinculin	0.0855657	16.9352	7 mH2O vs 3 mm H2O	0.45858	0.890529	no hit
TPM3	P06753	Tropomyosin alpha-3 chain	0.0817211	19.4068	7 mH2O vs 3 mm H2O	0.459553	0.890529	no hit
COL12A1	Q99715	Collagen alpha-1(XII) chain	0.0455094	19.232	7 mH2O vs 3 mm H2O	0.459973	0.890529	no hit
COL5A1	P20908	Collagen alpha-1(V) chain	-0.0455829	19.6582	7 mH2O vs 3 mm H2O	0.46306	0.89132	no hit
MFGE8	Q08431	Lactadherin	-0.0440577	17.9639	7 mH2O vs 3 mm H2O	0.465735	0.89132	no hit
ATL3	Q6DD88	Atlastin-3	0.0319252	19.2493	7 mH2O vs 3 mm H2O	0.468579	0.891639	no hit
SSBP1	Q04837	Single-stranded DNA-binding protein, mitochondrial	0.0369466	18.417	7 mH2O vs 3 mm H2O	0.478202	0.898591	no hit
RPL19	P84098	60S ribosomal protein L19	-0.0466802	19.7458	7 mH2O vs 3 mm H2O	0.47932	0.898591	no hit
MMRN1	Q13201	Multimerin-1	-0.0497146	21.0904	7 mH2O vs 3 mm H2O	0.486333	0.898591	no hit
FLOT1	O75955	Flotillin-1	0.044625	18.4747	7 mH2O vs 3 mm H2O	0.487056	0.898591	no hit
WDR1	O75083	WD repeat-containing protein 1	-0.0484582	18.9492	7 mH2O vs 3 mm H2O	0.489724	0.898591	no hit
RPL28	P46779	60S ribosomal protein L28	-0.03868	21.248	7 mH2O vs 3 mm H2O	0.48991	0.898591	no hit
CCT8	P50990	T-complex protein 1 subunit theta	0.0405211	19.074	7 mH2O vs 3 mm H2O	0.491833	0.898591	no hit
RPL10A	P62906	60S ribosomal protein L10a	-0.0316449	19.9614	7 mH2O vs 3 mm H2O	0.499607	0.898591	no hit
CS	O75390	Citrate synthase, mitochondrial	0.0341235	18.8681	7 mH2O vs 3 mm H2O	0.500314	0.898591	no hit
SERPINE1	P05121	Plasminogen activator inhibitor 1	0.0423359	20.7046	7 mH2O vs 3 mm H2O	0.501164	0.898591	no hit
CCT3	P49368	T-complex protein 1 subunit gamma	-0.03534	20.3231	7 mH2O vs 3 mm H2O	0.501915	0.898591	no hit
RPL18	Q07020	60S ribosomal protein L18	-0.0345613	21.2344	7 mH2O vs 3 mm H2O	0.50917	0.904078	no hit
VIM	P08670	Vimentin	-0.03944	23.5632	7 mH2O vs 3 mm H2O	0.510411	0.904078	no hit
VDAC2	P45880	Voltage-dependent anion-selective channel protein 2	-0.0283862	21.047	7 mH2O vs 3 mm H2O	0.516786	0.909571	no hit
RPS3A	P61247	40S ribosomal protein S3a	-0.0259199	21.1448	7 mH2O vs 3 mm H2O	0.518974	0.909571	no hit
HSP90AB1	P08238	Heat shock protein HSP 90-beta	-0.0375477	20.6896	7 mH2O vs 3 mm H2O	0.527759	0.910419	no hit
IKBIP	Q70UQ0	Inhibitor of nuclear factor kappa-B kinase-interacting protein	-0.0357905	16.3494	7 mH2O vs 3 mm H2O	0.531289	0.910419	no hit
EIF3E	P60228	Eukaryotic translation initiation factor 3 subunit E	0.0310015	17.0028	7 mH2O vs 3 mm H2O	0.532908	0.910419	no hit
MACROH2A1	O75367	Core histone macro-H2A.1	0.0557602	18.2298	7 mH2O vs 3 mm H2O	0.53645	0.910419	no hit
MVP	Q14764	Major vault protein	-0.0284962	22.3768	7 mH2O vs 3 mm H2O	0.537593	0.910419	no hit
DNAJB4	Q9UDY4	DnaJ homolog subfamily B member 4	0.0334716	17.325	7 mH2O vs 3 mm H2O	0.541712	0.910419	no hit
LARS1	Q9P2J5	Leucine--tRNA ligase, cytoplasmic	0.0456088	16.8275	7 mH2O vs 3 mm H2O	0.547561	0.910419	no hit
RPL13	P26373	60S ribosomal protein L13	-0.0357925	19.8746	7 mH2O vs 3 mm H2O	0.548356	0.910419	no hit
NDUFA13	Q9P0J0	NADH dehydrogenase [ubiquinone] 1 alpha subcomplex subunit 13	0.044148	17.5279	7 mH2O vs 3 mm H2O	0.549461	0.910419	no hit
VWF	P04275	von Willebrand factor	-0.0543326	22.8879	7 mH2O vs 3 mm H2O	0.552587	0.910419	no hit
ATP6V0D1	P61421	V-type proton ATPase subunit d 1	0.0436903	17.3416	7 mH2O vs 3 mm H2O	0.555618	0.910419	no hit
RPS9	P46781	40S ribosomal protein S9	0.0248839	21.3062	7 mH2O vs 3 mm H2O	0.556716	0.910419	no hit
VDAC1	P21796	Voltage-dependent anion-selective channel protein 1	0.0458292	20.4315	7 mH2O vs 3 mm H2O	0.563919	0.910419	no hit
RPS8	P62241	40S ribosomal protein S8	0.0351983	20.4551	7 mH2O vs 3 mm H2O	0.570523	0.910419	no hit
PLOD2	O00469	Procollagen-lysine,2-oxoglutarate 5-dioxygenase 2	-0.0251023	18.3233	7 mH2O vs 3 mm H2O	0.571736	0.910419	no hit
EEF1D	P29692	Elongation factor 1-delta	-0.0211659	17.189	7 mH2O vs 3 mm H2O	0.572539	0.910419	no hit
DDOST	P39656	Dolichyl-diphosphooligosaccharide--protein glycosyltransferase 48 kDa subunit	0.0400909	18.1202	7 mH2O vs 3 mm H2O	0.575113	0.910419	no hit
LAMB1	P07942	Laminin subunit beta-1	0.0306889	21.8352	7 mH2O vs 3 mm H2O	0.583502	0.910419	no hit
CAV1	Q03135	Caveolin-1	-0.0315438	21.4062	7 mH2O vs 3 mm H2O	0.584938	0.910419	no hit
CCT4	P50991	T-complex protein 1 subunit delta	0.0219615	18.8895	7 mH2O vs 3 mm H2O	0.585663	0.910419	no hit
DHCR7	Q9UBM7	7-dehydrocholesterol reductase	0.033706	16.3296	7 mH2O vs 3 mm H2O	0.588986	0.910419	no hit
RPL7	P18124	60S ribosomal protein L7	-0.0208617	21.0747	7 mH2O vs 3 mm H2O	0.5896	0.910419	no hit
G6PD	P11413	Glucose-6-phosphate 1-dehydrogenase	0.0432116	19.4861	7 mH2O vs 3 mm H2O	0.590735	0.910419	no hit
NDUFS2	O75306	NADH dehydrogenase [ubiquinone] iron-sulfur protein 2, mitochondrial	0.0349987	15.9751	7 mH2O vs 3 mm H2O	0.593272	0.910419	no hit
ITIH2	P19823	Inter-alpha-trypsin inhibitor heavy chain H2	-0.0851742	21.5663	7 mH2O vs 3 mm H2O	0.593353	0.910419	no hit
COL18A1	P39060	Collagen alpha-1(XVIII) chain	0.0309184	21.764	7 mH2O vs 3 mm H2O	0.598668	0.910419	no hit
TINAGL1	Q9GZM7	Tubulointerstitial nephritis antigen-like	-0.0371518	19.3152	7 mH2O vs 3 mm H2O	0.599896	0.910419	no hit
ARPC2	O15144	Actin-related protein 2/3 complex subunit 2	-0.0304747	18.2212	7 mH2O vs 3 mm H2O	0.60048	0.910419	no hit
MACF1	Q9UPN3	Microtubule-actin cross-linking factor 1, isoforms 1/2/3/4/5	-0.0290608	19.0594	7 mH2O vs 3 mm H2O	0.604841	0.910419	no hit
CANX	P27824	Calnexin	-0.0468097	20.4212	7 mH2O vs 3 mm H2O	0.60594	0.910419	no hit
TMEM33	P57088	Transmembrane protein 33	0.0731135	15.2111	7 mH2O vs 3 mm H2O	0.606112	0.910419	no hit
DARS1	P14868	Aspartate--tRNA ligase, cytoplasmic	0.0233825	18.3172	7 mH2O vs 3 mm H2O	0.606972	0.910419	no hit
BAG2	O95816	BAG family molecular chaperone regulator 2	-0.0297489	16.4999	7 mH2O vs 3 mm H2O	0.60968	0.910419	no hit
TUBB	P07437	Tubulin beta chain	0.0267555	22.2728	7 mH2O vs 3 mm H2O	0.614544	0.913586	no hit
DYNC1H1	Q14204	Cytoplasmic dynein 1 heavy chain 1	0.0195985	21.3303	7 mH2O vs 3 mm H2O	0.622941	0.916376	no hit
EMILIN1	Q9Y6C2	EMILIN-1	-0.0303694	18.7413	7 mH2O vs 3 mm H2O	0.626593	0.916376	no hit
MYADM	Q96S97	Myeloid-associated differentiation marker	-0.030937	17.8611	7 mH2O vs 3 mm H2O	0.629013	0.916376	no hit
H1-0	P07305	Histone H1.0	0.0343641	18.28	7 mH2O vs 3 mm H2O	0.629692	0.916376	no hit
PRDX6	P30041	Peroxiredoxin-6	-0.0372241	16.402	7 mH2O vs 3 mm H2O	0.638424	0.916376	no hit
ANXA2	P07355	Annexin A2	-0.0424605	21.4349	7 mH2O vs 3 mm H2O	0.639026	0.916376	no hit
DSTN	P60981	Destrin	-0.0257063	18.25	7 mH2O vs 3 mm H2O	0.64442	0.916376	no hit
COL1A2	P08123	Collagen alpha-2(I) chain	0.0572093	16.1873	7 mH2O vs 3 mm H2O	0.645683	0.916376	no hit
FLNC	Q14315	Filamin-C	-0.0216204	20.9436	7 mH2O vs 3 mm H2O	0.650231	0.916376	no hit
COX4I1	P13073	Cytochrome c oxidase subunit 4 isoform 1, mitochondrial	-0.0392603	18.4693	7 mH2O vs 3 mm H2O	0.652397	0.916376	no hit
RPL35A	P18077	60S ribosomal protein L35a	0.0207048	19.5974	7 mH2O vs 3 mm H2O	0.654707	0.916376	no hit
CCT6A	P40227	T-complex protein 1 subunit zeta	-0.0274639	18.0884	7 mH2O vs 3 mm H2O	0.656614	0.916376	no hit
RPS3	P23396	40S ribosomal protein S3	-0.0174897	21.8456	7 mH2O vs 3 mm H2O	0.658091	0.916376	no hit
ECI2	O75521	Enoyl-CoA delta isomerase 2	0.0255265	16.2706	7 mH2O vs 3 mm H2O	0.663802	0.916376	no hit
RPL22	P35268	60S ribosomal protein L22	-0.0313239	19.6873	7 mH2O vs 3 mm H2O	0.672522	0.916376	no hit
ACTR3	P61158	Actin-related protein 3	-0.0307616	18.9202	7 mH2O vs 3 mm H2O	0.673512	0.916376	no hit
RPS2	P15880	40S ribosomal protein S2	-0.0219114	20.3491	7 mH2O vs 3 mm H2O	0.677682	0.916376	no hit
PLEC	Q15149	Plectin	0.0179114	23.087	7 mH2O vs 3 mm H2O	0.678677	0.916376	no hit
ATP5PD	O75947	ATP synthase subunit d, mitochondrial	-0.0256266	17.7918	7 mH2O vs 3 mm H2O	0.68031	0.916376	no hit
CKAP4	Q07065	Cytoskeleton-associated protein 4	0.0212683	20.5524	7 mH2O vs 3 mm H2O	0.68116	0.916376	no hit
ALDH18A1	P54886	Delta-1-pyrroline-5-carboxylate synthase	-0.0325615	15.2914	7 mH2O vs 3 mm H2O	0.685015	0.916376	no hit
COL1A1	P02452	Collagen alpha-1(I) chain	0.0182188	19.5061	7 mH2O vs 3 mm H2O	0.685031	0.916376	no hit
NT5E	P21589	5'-nucleotidase	0.0238361	18.0662	7 mH2O vs 3 mm H2O	0.688404	0.916376	no hit
RPL7A	P62424	60S ribosomal protein L7a	-0.0308723	20.6848	7 mH2O vs 3 mm H2O	0.695908	0.916376	no hit
CHCHD3	Q9NX63	MIC	0.0201155	20.2538	7 mH2O vs 3 mm H2O	0.696823	0.916376	no hit
RPS25	P62851	40S ribosomal protein S25	0.0274293	18.6137	7 mH2O vs 3 mm H2O	0.699674	0.916376	no hit
SPTAN1	Q13813	Spectrin alpha chain, non-erythrocytic 1	0.0399961	18.2457	7 mH2O vs 3 mm H2O	0.699915	0.916376	no hit
PLOD1	Q02809	Procollagen-lysine,2-oxoglutarate 5-dioxygenase 1	-0.0263696	18.1908	7 mH2O vs 3 mm H2O	0.702497	0.916376	no hit
TLN1	Q9Y490	Talin-1	0.0177057	19.1262	7 mH2O vs 3 mm H2O	0.708412	0.916376	no hit
ACOT7	O00154	Cytosolic acyl coenzyme A thioester hydrolase	0.0172329	15.5329	7 mH2O vs 3 mm H2O	0.709647	0.916376	no hit
ATP5F1D	P30049	ATP synthase subunit delta, mitochondrial	-0.0275653	19.4408	7 mH2O vs 3 mm H2O	0.710451	0.916376	no hit
PRXL2A	Q9BRX8	Peroxiredoxin-like 2A	0.0417243	18.7108	7 mH2O vs 3 mm H2O	0.711814	0.916376	no hit
HSPD1	P10809	60 kDa heat shock protein, mitochondrial	0.0187601	21.1863	7 mH2O vs 3 mm H2O	0.714333	0.916376	no hit
EIF4A1	P60842	Eukaryotic initiation factor 4A-I	-0.016902	21.2087	7 mH2O vs 3 mm H2O	0.715222	0.916376	no hit
LRPPRC	P42704	Leucine-rich PPR motif-containing protein, mitochondrial	-0.0226736	19.0884	7 mH2O vs 3 mm H2O	0.721902	0.916376	no hit
VARS1	P26640	Valine--tRNA ligase	-0.0249606	17.2629	7 mH2O vs 3 mm H2O	0.723254	0.916376	no hit
KRT8	P05787	Keratin, type II cytoskeletal 8	-0.0793831	22.3119	7 mH2O vs 3 mm H2O	0.728059	0.916376	no hit
XRCC6	P12956	X-ray repair cross-complementing protein 6	-0.0265469	17.8596	7 mH2O vs 3 mm H2O	0.728158	0.916376	no hit
GSN	P06396	Gelsolin	-0.0611388	18.0962	7 mH2O vs 3 mm H2O	0.728483	0.916376	no hit
EIF2AK2	P19525	Interferon-induced, double-stranded RNA-activated protein kinase	0.0183539	15.716	7 mH2O vs 3 mm H2O	0.72902	0.916376	no hit
RPS11	P62280	40S ribosomal protein S11	-0.0210776	20.1028	7 mH2O vs 3 mm H2O	0.731325	0.916376	no hit
MARCKS	P29966	Myristoylated alanine-rich C-kinase substrate	-0.0330564	16.3872	7 mH2O vs 3 mm H2O	0.732	0.916376	no hit
CLTC	Q00610	Clathrin heavy chain 1	-0.0299248	20.3014	7 mH2O vs 3 mm H2O	0.741499	0.920186	no hit
PFKP	Q01813	ATP-dependent 6-phosphofructokinase, platelet type	-0.015416	20.7234	7 mH2O vs 3 mm H2O	0.742706	0.920186	no hit
RPS12	P25398	40S ribosomal protein S12	-0.0288897	16.0121	7 mH2O vs 3 mm H2O	0.743334	0.920186	no hit
RPS13	P62277	40S ribosomal protein S13	-0.0156944	18.7493	7 mH2O vs 3 mm H2O	0.750557	0.922347	no hit
RPL34	P49207	60S ribosomal protein L34	0.0182133	19.2349	7 mH2O vs 3 mm H2O	0.750618	0.922347	no hit
PECAM1	P16284	Platelet endothelial cell adhesion molecule	-0.0589023	15.9747	7 mH2O vs 3 mm H2O	0.758193	0.92359	no hit
TMEM43	Q9BTV4	Transmembrane protein 43	0.026323	18.66	7 mH2O vs 3 mm H2O	0.760749	0.92359	no hit
IQGAP1	P46940	Ras GTPase-activating-like protein IQGAP1	-0.0195427	18.5748	7 mH2O vs 3 mm H2O	0.762966	0.92359	no hit
EIF4G2	P78344	Eukaryotic translation initiation factor 4 gamma 2	0.0157814	18.6747	7 mH2O vs 3 mm H2O	0.764275	0.92359	no hit
VCAN	P13611	Versican core protein	-0.0139667	19.3334	7 mH2O vs 3 mm H2O	0.765498	0.92359	no hit
PHB2	Q99623	Prohibitin-2	-0.0267663	20.0753	7 mH2O vs 3 mm H2O	0.770914	0.926168	no hit
ATP5F1A	P25705	ATP synthase subunit alpha, mitochondrial	-0.0157546	20.005	7 mH2O vs 3 mm H2O	0.77511	0.926168	no hit
HSD17B10	Q99714	3-hydroxyacyl-CoA dehydrogenase type-2	0.0140856	18.623	7 mH2O vs 3 mm H2O	0.775979	0.926168	no hit
RPL3	P39023	60S ribosomal protein L3	-0.0109889	21.7998	7 mH2O vs 3 mm H2O	0.792415	0.942408	no hit
RUVBL2	Q9Y230	RuvB-like 2	-0.0137339	18.1527	7 mH2O vs 3 mm H2O	0.800921	0.947058	no hit
GARS1	P41250	Glycine--tRNA ligase	0.0122209	17.4278	7 mH2O vs 3 mm H2O	0.802013	0.947058	no hit
MYL6	P60660	Myosin light polypeptide 6	-0.0220746	21.826	7 mH2O vs 3 mm H2O	0.805058	0.947081	no hit
RPL27	P61353	60S ribosomal protein L27	-0.0159586	19.4029	7 mH2O vs 3 mm H2O	0.81131	0.947081	no hit
POSTN	Q15063	Periostin	-0.0345775	16.309	7 mH2O vs 3 mm H2O	0.815659	0.947081	no hit
RAN	P62826	GTP-binding nuclear protein Ran	0.0130249	20.338	7 mH2O vs 3 mm H2O	0.815853	0.947081	no hit
FASN	P49327	Fatty acid synthase	-0.0107867	19.8884	7 mH2O vs 3 mm H2O	0.816253	0.947081	no hit
PSMC2	P35998	26S proteasome regulatory subunit 7	0.0101661	17.637	7 mH2O vs 3 mm H2O	0.820849	0.949106	no hit
RPL30	P62888	60S ribosomal protein L30	-0.0169157	16.6015	7 mH2O vs 3 mm H2O	0.829826	0.949997	no hit
MSN	P26038	Moesin	-0.0120036	18.7723	7 mH2O vs 3 mm H2O	0.829841	0.949997	no hit
EEF1G	P26641	Elongation factor 1-gamma	-0.00831497	19.6645	7 mH2O vs 3 mm H2O	0.830631	0.949997	no hit
RPS17	P08708	40S ribosomal protein S17	0.0131987	19.2087	7 mH2O vs 3 mm H2O	0.833414	0.949997	no hit
MYH9	P35579	Myosin-9	-0.0146618	25.8238	7 mH2O vs 3 mm H2O	0.840451	0.949997	no hit
MDH2	P40926	Malate dehydrogenase, mitochondrial	-0.0128498	18.2142	7 mH2O vs 3 mm H2O	0.841393	0.949997	no hit
EIF4A3	P38919	Eukaryotic initiation factor 4A-III	0.022692	17.5842	7 mH2O vs 3 mm H2O	0.844882	0.949997	no hit
COPA	P53621	Coatomer subunit alpha	-0.0105247	18.8008	7 mH2O vs 3 mm H2O	0.845015	0.949997	no hit
RPS23	P62266	40S ribosomal protein S23	-0.0207566	19.0533	7 mH2O vs 3 mm H2O	0.847726	0.949997	no hit
RRBP1	Q9P2E9	Ribosome-binding protein 1	0.019145	16.8183	7 mH2O vs 3 mm H2O	0.850526	0.949997	no hit
SERPINH1	P50454	Serpin H1	0.0156933	20.5763	7 mH2O vs 3 mm H2O	0.853	0.949997	no hit
CCN1	O00622	CCN family member 1	-0.0111296	20.2962	7 mH2O vs 3 mm H2O	0.8624	0.956356	no hit
TGM2	P21980	Protein-glutamine gamma-glutamyltransferase 2	-0.00838671	22.4104	7 mH2O vs 3 mm H2O	0.867404	0.956356	no hit
PSMC5	P62195	26S proteasome regulatory subunit 8	-0.00844414	16.4032	7 mH2O vs 3 mm H2O	0.869527	0.956356	no hit
RPN1	P04843	Dolichyl-diphosphooligosaccharide--protein glycosyltransferase subunit 1	-0.00734355	20.5898	7 mH2O vs 3 mm H2O	0.870198	0.956356	no hit
PCBP1	Q15365	Poly(rC)-binding protein 1	0.00625648	18.8992	7 mH2O vs 3 mm H2O	0.87841	0.959209	no hit
HSPA8	P11142	Heat shock cognate 71 kDa protein	-0.00774493	22.304	7 mH2O vs 3 mm H2O	0.880675	0.959209	no hit
RUVBL1	Q9Y265	RuvB-like 1	-0.0223884	14.1186	7 mH2O vs 3 mm H2O	0.881436	0.959209	no hit
RACK1	P63244	Receptor of activated protein C kinase 1	-0.00616004	20.0579	7 mH2O vs 3 mm H2O	0.888555	0.963808	no hit
RPS6	P62753	40S ribosomal protein S6	0.0113942	21.2702	7 mH2O vs 3 mm H2O	0.895429	0.96811	no hit
PHB1	P35232	Prohibitin 1	-0.0115747	19.8732	7 mH2O vs 3 mm H2O	0.902062	0.970485	no hit
AHNAK	Q09666	Neuroblast differentiation-associated protein AHNAK	-0.0103692	20.1625	7 mH2O vs 3 mm H2O	0.903454	0.970485	no hit
NONO	Q15233	Non-POU domain-containing octamer-binding protein	-0.00876119	19.2617	7 mH2O vs 3 mm H2O	0.908988	0.97329	no hit
HSPA5	P11021	Endoplasmic reticulum chaperone BiP	-0.00643301	21.8951	7 mH2O vs 3 mm H2O	0.921834	0.981239	no hit
PTX3	P26022	Pentraxin-related protein PTX3	0.012025	20.7689	7 mH2O vs 3 mm H2O	0.923665	0.981239	no hit
PRDX5	P30044	Peroxiredoxin-5, mitochondrial	0.00637771	16.6327	7 mH2O vs 3 mm H2O	0.925253	0.981239	no hit
HSPB1	P04792	Heat shock protein beta-1	-0.00419054	20.5849	7 mH2O vs 3 mm H2O	0.932667	0.982887	no hit
ATP5F1B	P06576	ATP synthase subunit beta, mitochondrial	-0.00350291	21.0855	7 mH2O vs 3 mm H2O	0.935055	0.982887	no hit
MOGS	Q13724	Mannosyl-oligosaccharide glucosidase	0.00521333	16.3134	7 mH2O vs 3 mm H2O	0.935661	0.982887	no hit
ATP2A2	P16615	Sarcoplasmic/endoplasmic reticulum calcium ATPase 2	-0.00327966	19.1369	7 mH2O vs 3 mm H2O	0.943705	0.988219	no hit
TGFBI	Q15582	Transforming growth factor-beta-induced protein ig-h3	0.00280403	22.5058	7 mH2O vs 3 mm H2O	0.956849	0.995315	no hit
NAMPT	P43490	Nicotinamide phosphoribosyltransferase	0.00578407	15.4256	7 mH2O vs 3 mm H2O	0.959067	0.995315	no hit
H1-5	P16401	Histone H1.5	-0.01131	22.0484	7 mH2O vs 3 mm H2O	0.95974	0.995315	no hit
LMNB2	Q03252	Lamin-B2	-0.00287811	20.4356	7 mH2O vs 3 mm H2O	0.96589	0.995315	no hit
KRT10	P13645	Keratin, type I cytoskeletal 10	0.00923488	21.9681	7 mH2O vs 3 mm H2O	0.967055	0.995315	no hit
GNAI2	P04899	Guanine nucleotide-binding protein G(i) subunit alpha-2	-0.00210702	19.495	7 mH2O vs 3 mm H2O	0.968414	0.995315	no hit
NID1	P14543	Nidogen-1	0.00163462	20.1896	7 mH2O vs 3 mm H2O	0.975684	0.995889	no hit
RSL1D1	O76021	Ribosomal L1 domain-containing protein 1	0.00240607	14.9952	7 mH2O vs 3 mm H2O	0.97912	0.995889	no hit
H4C16	P62805	Histone H4	0.00543323	23.1972	7 mH2O vs 3 mm H2O	0.980514	0.995889	no hit
HADHB	P55084	Trifunctional enzyme subunit beta, mitochondrial	0.000653127	19.7035	7 mH2O vs 3 mm H2O	0.989501	0.995889	no hit
PFN1	P07737	Profilin-1	0.000802	17.4218	7 mH2O vs 3 mm H2O	0.99176	0.995889	no hit
LMNB1	P20700	Lamin-B1	-0.000658144	20.3108	7 mH2O vs 3 mm H2O	0.992789	0.995889	no hit
DDX5	P17844	Probable ATP-dependent RNA helicase DDX5	0.000433114	18.9349	7 mH2O vs 3 mm H2O	0.992807	0.995889	no hit
VAPA	Q9P0L0	Vesicle-associated membrane protein-associated protein A	0.00147891	16.6674	7 mH2O vs 3 mm H2O	0.992899	0.995889	no hit
PDLIM5	Q96HC4	PDZ and LIM domain protein 5	-6.5e-05	17.8332	7 mH2O vs 3 mm H2O	0.999571	0.999571	no hit
